# Supplementary material for: Transcriptomic and proteomic host response to Aspergillus fumigatus conidia in an air-liquid interface model of human bronchial epithelium
Source: PLoS One. 2018 Dec 27;13(12):e0209652. doi: 10.1371/journal.pone.0209652 (PMC6307744; doi:10.1371/journal.pone.0209652)
Supplement: S4 Table — (XLSX) [file pone.0209652.s006.xlsx]

## Sheet: raw_data_12samples
	12-well plate			24-well plate			12-well plate			24-well plate
Genes	Control	Control	Control	Control	Control	Control	Infected	Infected	Infected	Infected	Infected	Infected
A2M	2.85367	2.27729	3.85621	3.59567	3.50568	3.49441	1.68974	2.15951	3.47331	2.86704	2.87978	3.30729
ABCB1	1.85367	1.69233	2.27125	3.59567	3.92072	3.23137	2.4267	2.74447	2.01388	2.05968	2.39436	3.30729
ABCF1	7.71165	6.44722	8.54923	8.34644	8.08059	8.1042	7.02364	6.7141	9.138	7.92387	7.64986	8.24392
ABL1	7.04349	5.7147	8.08375	7.90085	7.62116	7.66433	6.37156	5.77422	8.48961	7.38161	7.39436	7.77489
ADA	5.73631	4.94026	8.24853	7.06515	6.9094	7.01797	5.01167	5.58577	8.67565	6.61427	6.71628	6.53611
ADORA2A	3.17559	1.69233	2.75667	5.25278	4.38015	4.30176	2.68974	2.96686	3.82123	4.91766	4.07243	4.62921
AGK	6.69916	6.4338	7.42505	8.25717	7.90371	7.85196	6.71949	6.75942	7.94461	7.91766	7.65739	8.26148
AICDA	0.853667	2.01426	0	3.06515	4.16864	2.90945	1.10478	1.15951	2.3358	3.96657	2.87978	3.76672
AIRE	2.43863	2.27729	2.53428	3.06515	2.92072	3.36888	2.4267	2.74447	3.01388	3.96657	3.07243	3.30729
AKT3	4.43863	3.77979	6.94932	5.28754	4.7787	5.15737	4.01167	4.15951	7.7418	4.70354	3.39436	5.30729
ALAS1	8.03854	7.34338	7.8073	9.23508	9.02138	9.03357	8.00564	7.62711	8.13282	9.18381	8.86359	9.24098
ALCAM	11.2057	10.1394	10.9876	12.4778	12.3781	12.2755	10.6926	10.6004	11.1643	12.2594	12.0511	12.5325
AMBP	3.17559	3.39277	4.11924	3.98269	4.44428	4.5533	2.68974	2.48144	4.1838	4.452	4.46474	3.89225
AMICA1	3.02359	3.15176	3.11924	4.41879	4.44428	4.43301	3.2747	4.0664	3.01388	4.51912	4.24235	4.00773
AMMECR1L	7.12045	6.06737	8.37977	7.90645	7.79108	7.67763	6.44463	6.01749	9.0223	7.452	7.26225	7.77489
ANP32B	9.56103	8.41343	10.2656	10.2843	10.2539	10.0022	9.22112	9.005	10.6082	10.1617	9.95201	10.2542
ANXA1	14.4839	13.6236	13.8454	14.8537	14.923	14.7086	14.2207	14.4553	14.0039	15.0716	14.7371	14.9851
APOE	3.3131	3.49968	6.73068	8.92865	8.16389	8.42908	0	2.74447	6.6863	7.41724	7.26225	7.91462
APP	11.7781	10.6639	13.0621	13.1482	12.9034	12.7804	10.9966	10.8478	13.4203	12.5379	12.4765	12.7741
ARG1	2.43863	2.01426	1.94932	2.48019	3.62116	3.23137	1.68974	0.159509	2.01388	2.86704	2.87978	3.47721
ARG2	6.91976	6.18418	5.85621	7.02451	6.02924	6.56766	6.68974	6.38833	5.59884	6.67439	6.07243	6.71668
ATF1	7.4311	6.96845	7.50391	8.20357	8.14472	7.96473	7.37156	7.09025	8.10663	8.10408	7.99724	8.44171
ATF2	7.69287	6.44722	8.31126	9.21264	9.17101	8.9038	7.25452	7.39791	8.48961	9.21703	8.81726	9.38143
ATG10	5.43863	5.18418	6.59318	6.33817	6.55007	6.17623	5.39018	5.24697	6.70038	6.2885	6.13852	6.47721
ATG12	3.85367	3.15176	4.8073	4.70258	5.09064	4.86364	3.10478	2.96686	5.01388	4.05968	4.32035	4.11464
ATG16L1	7.71165	7.04106	8.62175	8.08998	7.85735	7.82233	7.24433	6.95392	9.06916	7.87986	7.80714	8.24392
ATG5	8.37723	7.77979	8.57137	8.98003	9.14954	8.97284	8.1437	8.07837	8.81801	9.16559	8.99427	9.27595
ATG7	7.18458	6.27729	7.42505	8.23952	8.12039	7.97014	6.46233	6.48144	7.7418	8.02547	7.60381	8.2021
ATM	2.43863	2.86225	2.53428	3.80212	3.72807	4.23137	2.4267	0.159509	3.47331	3.51912	3.53186	3.62921
AXL	6.29661	4.90178	8.38811	6.84942	6.47531	6.36888	5.31423	5.24697	9.138	6.39953	6.02662	6.62921
BAGE	2.66102	3.01426	3.53428	3.80212	3.92072	3.23137	1.68974	4.0664	4.3358	4.14715	2.39436	4.47721
BATF	4.17559	3.86225	5.19725	6.52458	6.38015	6.28448	3.80522	3.96686	5.56846	6.20943	6.22217	6.28457
BAX	8.77551	7.82161	10.2043	9.9893	9.88072	9.59419	8.20281	8.21479	10.5296	9.53136	9.41228	9.64491
BCL10	10.4508	9.07603	10.4601	10.9972	10.7895	10.5854	9.59262	9.5038	10.9608	10.8926	10.5812	10.91
BCL2	3.85367	3.39277	3.27125	5.82596	5.47531	5.5533	3.68974	3.85995	3.1838	5.34509	5.20171	6.26148
BCL2L1	10.8558	9.94026	10.7372	11.5127	11.3888	11.3668	10.4579	10.1553	11.2421	11.5901	11.2062	11.6823
BCL6	9.78883	8.39969	8.01541	9.77174	9.5391	9.49441	8.90244	8.74822	8.07457	9.66701	9.62317	9.69315
BID	5.02359	3.94026	6.40875	5.50994	5.24264	4.76743	2.68974	4.9144	6.67209	4.81457	4.97932	4.89225
BIRC5	4.71165	4.55031	4.59318	5.14315	5.53543	4.90945	4.85966	4.96686	4.3358	5.14715	5.28188	5.30729
BLK	3.3131	3.27729	4.53428	5.59567	4.82761	5.1189	2.10478	2.48144	4.2618	5.51912	4.07243	5.11464
BLNK	5.34552	4.01426	3.94932	5.50994	5.59314	5.43301	5.19224	4.9144	4.2618	5.55154	4.93041	5.76672
BMI1	7.27993	6.49968	8.18772	8.66672	8.33011	8.37297	7.02364	6.85995	8.59508	8.30761	8.17046	8.50204
BST1	5.89806	5.75842	3.53428	6.37096	6.13017	6.01797	5.88614	5.96686	3.3358	5.91766	5.82731	6.41581
BST2	6.66102	5.88215	6.57868	7.02451	6.95414	6.76743	6.12714	6.49936	7.40619	7.14715	7.37621	7.86188
BTK	4.37723	2.69233	3.85621	3.98269	4.38015	4.30176	3.2747	3.61894	3.82123	4.22961	4.24235	3.62921
BTLA	3.02359	2.86225	3.27125	3.70258	3.62116	1.49441	2.10478	2.48144	3.47331	3.22961	3.53186	3.76672
C1QA	2.43863	1.27729	1.53428	1.48019	3.38015	3.36888	1.68974	1.74447	2.3358	1.64465	3.53186	3.76672
C1QB	3.66102	3.77979	3.64976	3.80212	4.38015	4.07937	4.01167	3.85995	4.40619	3.96657	4.07243	4.30729
C1QBP	9.51366	9.09747	10.2324	10.4324	10.3812	10.0413	9.43793	9.55183	10.6063	10.3451	10.0878	10.4379
C1R	7.16655	6.61119	8.59318	7.44212	6.94308	6.92067	6.46233	6.36896	8.3403	7.22961	6.85379	7.40532
C1S	5.10159	4.33618	7.7175	5.98269	5.50568	5.76743	4.10478	3.85995	7.56846	5.86704	5.24235	5.59269
C2	5.89806	4.73672	5.64976	6.46508	6.6756	6.4486	5.71949	5.2039	5.87186	6.32647	6.07243	7.1017
C3	11.7496	10.6632	13.9498	13.9207	13.8705	13.6665	10.9273	11.1853	14.2002	13.0761	13.1192	13.3828
C3AR1	1.43863	2.69233	3.94932	2.89523	3.50568	1.90945	1.68974	1.74447	4.1838	2.38161	2.39436	2.62921
C4B	5.3131	5.33618	5.03678	6.63669	6.898	6.65091	5.10478	5.77422	4.65773	6.39953	6.35783	6.9072
C4BPA	4.80786	4.69233	3.27125	4.59567	4.44428	3.81634	4.68974	3.15951	3.1838	4.14715	4.15989	4.21418
C5	2.85367	3.01426	3.40875	4.06515	3.92072	2.90945	3.2747	2.48144	0.0138753	3.38161	3.65739	4.30729
C6	7.461	7.10172	3.75667	8.83481	8.61768	8.99425	7.3994	7.02987	3.1838	9.09311	9.07524	9.4872
C7	1.85367	1.69233	2.27125	2.70258	2.72807	2.7168	1.10478	0.159509	2.3358	2.86704	2.87978	3.76672
C8A	1.85367	0	2.53428	2.21715	2.24264	3.23137	1.10478	2.15951	3.1838	2.64465	3.53186	3.11464
C8B	2.85367	3.01426	3.53428	3.89523	4.09064	2.90945	3.68974	3.48144	3.01388	3.64465	3.77287	4.21418
C8G	3.43863	3.15176	4.19725	5.10468	4.09064	4.43301	3.68974	3.61894	4.65773	4.86704	4.59599	4.21418
C9	1.43863	2.01426	2.53428	2.70258	3.50568	3.36888	2.68974	2.48144	3.71432	2.38161	2.07243	2.89225
CAMP	1.43863	0	2.53428	2.70258	3.24264	2.7168	0	0	2.3358	1.05968	1.07243	1.30729
CARD11	5.80786	4.08465	7.16849	6.86101	6.64864	6.70386	5.2747	4.68307	7.45682	5.64465	5.59599	6.35168
CARD9	3.17559	2.86225	4.53428	3.80212	4.00818	3.81634	1.10478	2.74447	4.10134	3.76012	3.77287	3.76672
CASP1	7.14829	6.23149	8.44917	9.18755	9.01083	8.90662	6.88614	6.87375	8.46096	8.9545	8.67976	8.95475
CASP10	0	1.69233	0.94932	3.21715	2.50568	3.23137	0.104776	1.74447	1.01388	3.22961	3.24235	3.47721
CASP3	9.9739	9.05646	9.44717	10.3402	10.0358	9.89386	9.53523	9.4169	9.80341	10.2296	9.86196	10.2306
CASP8	6.80786	5.94026	7.30687	7.60947	7.47531	7.36888	6.58051	6.69867	7.86562	7.43472	7.31083	7.89974
CC2D1B	3.3131	3.49968	3.94932	4.35466	5.09064	4.95384	3.4267	3.96686	3.92077	4.452	3.97932	5.35168
CCL1	0	2.27729	0	1.48019	0	1.49441	2.10478	2.48144	2.3358	1.05968	0.0724271	2.89225
CCL11	2.85367	1.69233	0.94932	3.48019	3.50568	3.36888	2.4267	2.15951	2.3358	2.86704	2.39436	3.11464
CCL13	2.17559	1.69233	2.53428	0	0.920717	2.23137	2.10478	1.74447	2.59884	0.0596838	0.0724271	1.30729
CCL14	4.71165	3.27729	2.53428	5.41879	5.50568	5.86364	4.68974	3.74447	3.82123	5.58325	5.24235	6.23802
CCL15	4.89806	4.64652	2.27125	5.53908	4.96511	5.267	5.4267	4.85995	2.3358	5.70354	5.46474	5.97971
CCL16	2.66102	1.69233	2.94932	1.89523	2.24264	2.90945	1.68974	0.159509	3.1838	2.05968	1.65739	0.307287
CCL17	4.71165	4.08465	3.94932	5.35466	5.20612	5.52416	4.96276	4.74447	3.82123	5.64465	4.59599	5.16527
CCL18	2.43863	2.69233	2.53428	2.89523	2.92072	2.90945	2.10478	2.48144	2.82123	2.86704	3.24235	2.62921
CCL19	2.66102	1.27729	1.94932	2.89523	1.50568	2.23137	2.4267	2.74447	3.92077	1.05968	0	1.89225
CCL2	3.17559	3.77979	8.46502	5.65011	4.87491	4.43301	2.4267	3.15951	9.25943	4.64465	4.39436	4.89225
CCL20	12.8766	11.3357	11.4093	14.8232	14.2001	14.3087	11.1982	12.0081	11.5266	14.5701	13.6267	14.2747
CCL21	2.85367	1.69233	2.94932	3.80212	3.72807	3.23137	2.10478	1.74447	3.3358	3.64465	2.65739	3.89225
CCL22	3.3131	3.49968	3.94932	4.28754	4.09064	3.81634	3.4267	2.74447	4.2618	3.96657	3.77287	4.39475
CCL23	3.43863	2.27729	3.53428	2.21715	2.24264	3.7168	2.91213	2.74447	3.01388	2.05968	3.24235	3.47721
CCL24	0	1.27729	0.94932	0.895227	0	2.23137	0	0	0.0138753	2.64465	0	0.307287
CCL25	3.02359	1.27729	2.53428	2.70258	1.92072	3.60988	1.10478	2.15951	2.59884	3.05968	2.07243	3.62921
CCL26	1.85367	2.27729	1.94932	3.70258	3.38015	3.60988	1.68974	2.48144	3.01388	2.05968	3.24235	3.30729
CCL27	1.85367	2.27729	3.64976	3.35466	3.50568	3.49441	1.68974	2.48144	1.01388	3.22961	3.77287	4.21418
CCL28	6.7844	6.76914	10.2802	6.77787	6.42851	7.06932	6.81902	6.40744	10.6685	6.90517	6.74485	7.00773
CCL3	2.85367	3.01426	3.64976	4.48019	4.38015	4.43301	3.2747	3.15951	3.92077	4.22961	4.07243	3.89225
CCL3L1	1.85367	2.01426	2.75667	0.895227	1.50568	1.49441	1.68974	2.15951	2.59884	1.64465	2.07243	0.307287
CCL4	2.17559	2.49968	3.11924	2.89523	2.50568	3.36888	1.68974	1.15951	3.3358	3.22961	2.39436	2.62921
CCL5	3.55411	2.69233	4.11924	5.62315	5.16864	5.36888	3.68974	3.48144	4.40619	5.58325	4.82731	5.21418
CCL7	2.85367	2.27729	3.11924	4.35466	4.44428	3.49441	1.68974	2.74447	3.01388	3.38161	3.24235	4.30729
CCL8	3.17559	2.69233	4.40875	3.89523	3.82761	4.60988	3.10478	3.48144	2.82123	4.38161	4.39436	4.21418
CCND3	7.19352	6.46051	7.99917	8.26591	8.03966	8.08437	6.91213	6.60245	8.3802	7.93005	7.77287	7.97971
CCR1	2.43863	1.27729	2.75667	3.06515	1.50568	2.7168	2.10478	2.96686	3.59884	3.38161	1.65739	3.30729
CCR2	2.43863	1.69233	2.75667	4.14315	4.00818	2.49441	1.68974	1.74447	3.82123	3.22961	3.97932	3.30729
CCR3	4.98295	4.08465	4.53428	5.28754	5.00818	5.1189	4.56421	4.96686	4.65773	5.22961	4.71628	5.47721
CCR4	1.85367	2.86225	1.53428	3.48019	2.72807	2.90945	2.68974	1.74447	3.01388	2.38161	1.65739	0.307287
CCR5	0	0.692328	1.94932	3.21715	3.50568	2.49441	1.68974	1.74447	1.59884	1.05968	2.65739	2.62921
CCR6	3.76056	3.49968	1.94932	3.89523	3.38015	3.36888	3.56421	1.74447	2.59884	4.64465	3.65739	4.21418
CCR7	0	1.69233	0.94932	2.70258	2.24264	1.90945	1.10478	1.74447	1.01388	2.05968	1.07243	3.30729
CCR9	1.43863	0	1.53428	3.06515	2.24264	3.23137	2.4267	1.74447	2.59884	3.05968	2.87978	3.30729
CCRL2	4.3131	4.27729	5.11924	5.50994	5.38015	5.5533	4.10478	3.85995	5.44014	5.30761	4.71628	5.21418
CD14	4.49752	4.08465	5.67724	5.80212	5.13017	5.36888	3.91213	4.55183	5.44014	5.14715	4.32035	5.06217
CD160	2.17559	0.692328	0.94932	1.89523	2.50568	2.23137	1.68974	0	2.3358	3.05968	1.07243	3.11464
CD163	2.66102	1.27729	0	2.70258	2.72807	3.36888	2.4267	2.48144	2.01388	2.64465	3.07243	3.76672
CD164	10.8579	10.2139	11.1054	11.9075	11.7017	11.5854	10.7983	10.6494	11.4067	11.7957	11.4371	11.903
CD180	0.853667	2.01426	0	3.35466	2.72807	3.23137	3.2747	1.15951	1.59884	3.05968	3.07243	3.47721
CD19	4.89806	4.15176	2.27125	4.98269	5.05	5.19485	5.39018	4.85995	3.1838	4.64465	4.87978	5.30729
CD1A	3.17559	3.15176	3.40875	4.14315	3.09064	3.23137	3.2747	2.96686	4.2618	3.38161	3.87978	4.11464
CD1B	1.43863	2.01426	2.27125	2.48019	2.50568	1.49441	2.10478	2.15951	2.01388	1.05968	2.39436	2.89225
CD1C	3.66102	2.49968	2.75667	1.89523	2.92072	1.49441	2.68974	2.96686	3.3358	2.64465	2.87978	2.30729
CD1D	1.85367	1.27729	3.85621	3.59567	2.92072	3.07937	1.68974	0	4.10134	2.64465	3.07243	2.62921
CD1E	2.43863	1.69233	3.27125	2.48019	2.24264	2.7168	1.10478	1.15951	3.01388	2.38161	2.65739	2.30729
CD2	1.43863	2.27729	1.53428	3.48019	2.72807	1.49441	0.104776	1.15951	2.01388	2.64465	2.39436	2.89225
CD200	2.85367	2.49968	3.11924	4.21715	3.50568	3.99691	1.68974	2.48144	2.59884	3.64465	3.53186	4.21418
CD207	2.66102	1.69233	1.94932	2.70258	1.92072	1.90945	2.4267	2.15951	3.3358	1.05968	0.0724271	2.62921
CD209	0	0.692328	2.75667	2.70258	2.50568	1.49441	2.68974	1.74447	2.3358	1.64465	2.39436	2.30729
CD22	0.853667	0.692328	1.53428	2.89523	4.00818	4.07937	0.104776	1.74447	3.3358	3.64465	2.07243	2.62921
CD24	12.3967	11.8002	12.899	12.8232	12.5555	12.7288	12.3084	12.0731	13.1681	12.86	12.6501	13.2091
CD244	0	0.692328	2.53428	3.48019	3.50568	2.23137	1.10478	2.48144	1.59884	3.22961	3.07243	2.62921
CD247	0.853667	2.01426	0.94932	3.35466	1.92072	3.36888	1.10478	2.96686	2.82123	2.38161	2.87978	3.11464
CD27	2.17559	0.692328	0.94932	2.48019	3.09064	2.90945	2.4267	2.74447	3.01388	2.86704	2.87978	3.11464
CD274	3.66102	2.86225	6.90352	5.84942	4.87491	5.03873	2.4267	3.85995	8.15853	4.81457	4.59599	5.39475
CD276	7.84235	6.97773	10.1514	9.2239	9.19917	9.09184	7.14917	7.0664	10.7952	8.82787	8.65739	8.94753
CD28	0.853667	1.27729	3.11924	0.895227	2.92072	2.23137	1.10478	1.15951	2.59884	2.64465	1.65739	2.30729
CD33	2.85367	2.27729	3.40875	3.70258	4.00818	4.23137	3.56421	1.74447	3.92077	3.76012	2.39436	3.89225
CD34	3.02359	2.69233	3.27125	3.80212	3.82761	3.07937	3.56421	2.74447	3.47331	3.22961	2.87978	3.47721
CD36	4.17559	4.01426	6.75667	5.87251	6.07046	5.07937	4.01167	3.48144	6.2037	5.61427	5.56428	4.95114
CD37	2.17559	1.27729	0.94932	2.48019	3.72807	3.07937	0.104776	1.15951	2.82123	3.22961	2.87978	2.62921
CD38	5.76056	5.08465	5.56403	6.88391	6.33011	7.28448	5.71949	5.80337	5.62859	6.59884	6.39436	7.21418
CD3D	2.17559	2.01426	2.27125	3.89523	3.82761	2.49441	2.68974	2.48144	3.1838	3.51912	3.07243	3.47721
CD3E	1.43863	2.27729	1.53428	2.48019	2.50568	2.90945	1.68974	2.15951	2.82123	3.05968	2.07243	2.62921
CD3EAP	4.17559	3.77979	6.39226	5.14315	4.72807	4.99691	3.56421	3.15951	7.0251	4.51912	4.53186	4.95114
CD3G	2.43863	1.69233	2.27125	3.35466	3.24264	3.23137	1.10478	1.74447	2.59884	2.38161	2.65739	2.62921
CD4	6.88709	6.10172	3.75667	7.53908	7.20612	7.69735	6.62834	6.09025	3.71432	7.77393	7.2323	8.06217
CD40	7.15745	6.06737	7.81351	8.40698	8.21534	8.37297	6.53104	6.72936	8.10663	7.86058	7.72348	8.40532
CD40LG	2.85367	3.94026	3.75667	5.02451	4.6756	4.7168	3.2747	3.48144	4.53744	4.38161	4.07243	4.89225
CD44	9.58499	8.47369	12.5483	11.6551	11.3878	11.3446	8.90244	8.76684	13.2293	11.1041	10.6583	11.087
CD46	10.774	10.0771	11.6904	12.1538	11.9087	11.8509	10.4524	10.461	12.0033	11.7931	11.5231	11.996
CD47	10.4044	9.59017	11.5077	10.7664	10.4364	10.5959	9.87956	9.76869	11.6761	10.4423	10.177	10.7544
CD48	1.43863	0.692328	2.27125	2.70258	3.09064	2.49441	2.91213	1.74447	3.01388	3.38161	2.65739	2.62921
CD5	4.3131	4.08465	2.94932	3.89523	3.82761	3.7168	4.10478	3.15951	3.47331	3.86704	4.24235	4.00773
CD53	0.853667	2.69233	2.94932	3.98269	3.92072	3.7168	3.10478	3.15951	2.59884	3.38161	3.65739	3.89225
CD55	4.89806	3.59922	3.85621	5.28754	5.47531	5.49441	4.01167	4.74447	4.96807	5.34509	5.28188	6.03521
CD58	8.39283	7.73672	9.14161	9.18985	9.00552	8.73281	8.01167	7.82484	9.41902	9.02835	8.62317	9.10819
CD59	12.3185	11.7446	13.5353	13.8445	13.5358	13.5724	12.1005	11.9853	13.8468	13.5397	13.1469	13.7072
CD6	2.66102	1.27729	2.94932	4.21715	3.92072	3.60988	2.4267	2.74447	3.3358	3.51912	3.77287	4.00773
CD63	11.2982	10.4843	11.9412	13.5656	13.4395	13.1927	10.9581	10.8695	12.3507	13.2136	12.9201	13.2323
CD68	8.38114	6.64652	5.37558	8.50994	7.95414	8.07435	7.39018	6.97969	5.71432	8.452	8.09479	8.42103
CD7	3.02359	2.86225	4.19725	3.89523	4.62116	4.30176	3.2747	3.74447	3.3358	4.70354	3.53186	4.21418
CD70	2.17559	1.27729	3.64976	4.06515	2.92072	3.7168	2.68974	0.159509	3.47331	4.05968	2.07243	2.89225
CD74	10.9258	10.128	10.1117	12.316	12.253	12.1222	10.2672	10.3726	10.3268	11.9001	11.895	12.3997
CD79A	2.66102	3.01426	4.03678	3.89523	3.92072	3.49441	3.4267	3.48144	3.59884	4.05968	4.07243	4.21418
CD79B	3.76056	3.94026	3.75667	5.10468	5.00818	4.60988	3.4267	4.32943	3.3358	4.64465	5.02662	4.95114
CD80	1.43863	3.27729	2.27125	3.21715	3.38015	2.7168	2.4267	2.15951	3.01388	2.86704	2.07243	3.11464
CD81	11.3977	10.5441	12.2805	12.7526	12.5792	12.3745	10.8688	10.7779	12.6364	12.3555	12.2436	12.5334
CD83	3.85367	3.59922	5.15877	6.67659	5.53543	5.99691	3.4267	4.24697	6.01388	6.08205	5.59599	6.03521
CD84	2.17559	2.49968	2.53428	1.89523	2.50568	2.90945	2.10478	1.74447	1.59884	2.38161	1.07243	2.30729
CD86	3.17559	2.49968	4.47288	4.35466	4.50568	4.60988	2.91213	2.74447	4.2618	4.14715	3.97932	3.89225
CD8A	4.3131	3.27729	6.34164	3.80212	3.62116	3.36888	3.56421	4.48144	6.55303	3.64465	2.87978	3.89225
CD8B	3.02359	2.86225	2.27125	3.06515	2.72807	2.49441	1.10478	2.48144	2.59884	3.05968	3.97932	1.89225
CD9	12.0367	11.351	10.9359	12.9488	12.7705	12.5959	11.6642	11.7407	11.2264	12.8486	12.425	12.8972
CD96	3.3131	2.49968	3.11924	3.48019	2.72807	3.7168	3.80522	2.15951	3.47331	3.86704	2.65739	3.89225
CD97	9.64808	9.04988	8.98274	9.19901	8.79723	9.14785	9.35033	9.25491	9.83405	8.95147	8.93041	9.46968
CD99	9.27573	8.37883	9.75022	10.5145	10.1567	10.3007	8.67463	8.67126	9.94313	10.2849	9.91792	10.6769
CDH1	11.4503	10.2565	12.3795	12.3062	12.2145	12.0968	10.6594	10.6251	13.0204	12.0077	11.8854	12.2502
CDH5	3.02359	2.27729	5.03678	5.44982	5.09064	4.86364	3.91213	3.96686	6.16362	5.51912	4.39436	5.00773
CDK1	8.05824	7.53153	3.85621	8.51361	8.17338	7.94836	8.12714	8.05433	2.59884	8.4477	8.32981	8.88472
CDKN1A	10.2799	9.05865	11.1769	11.7706	11.3553	11.4172	9.47764	9.35673	11.7397	11.4347	11.1486	11.6348
CEACAM1	6.10159	4.44722	6.42505	7.61633	7.46761	7.03873	4.2747	5.24697	7.06916	7.2885	7.24235	7.2498
CEACAM6	12.1248	11.0383	12.805	13.5918	13.2574	13.0592	11.4051	11.3382	13.0629	12.6977	12.8139	12.9601
CEACAM8	2.85367	2.01426	3.11924	3.98269	4.00818	4.23137	1.68974	3.15951	0.0138753	4.64465	3.07243	3.62921
CEBPB	11.0503	9.69655	10.7806	11.1748	11.1265	10.9144	10.1975	10.2952	11.1335	10.9756	10.8206	11.2082
CFB	10.6762	10.1028	12.9454	13.3215	13.0866	13.1745	9.99656	10.4003	13.0139	12.684	12.3662	12.8955
CFD	4.85367	5.21589	3.64976	5.02451	5.70208	5.36888	5.2747	5.48144	3.1838	5.48595	5.46474	5.95114
CFI	8.62185	7.91633	8.88596	10.3516	10.1265	9.88958	8.34318	8.25227	8.98542	9.639	9.45829	9.78302
CFP	4.66102	4.59922	2.53428	5.44982	5.20612	5.15737	4.68974	4.96686	2.82123	4.76012	5.35783	5.39475
CHIT1	3.17559	3.27729	4.11924	4.89523	4.7787	4.90945	3.4267	3.85995	4.2618	4.81457	4.32035	4.83085
CHUK	7.06312	6.15176	7.94932	7.88958	7.66891	7.48687	6.88614	6.44491	8.50172	7.51089	7.45613	7.86188
CKLF	7.88709	7.32168	9.77269	8.38708	8.24264	8.36477	7.64394	7.75942	10.3073	8.13115	8.17571	8.58341
CLEC4A	3.85367	3.01426	3.94932	4.89523	4.50568	4.86364	2.68974	3.15951	3.92077	4.86704	4.59599	4.89225
CLEC4C	2.66102	1.69233	2.27125	2.70258	3.24264	2.90945	0.104776	1.15951	1.59884	1.05968	2.65739	2.62921
CLEC5A	1.43863	2.27729	0.94932	3.21715	2.24264	2.90945	2.10478	1.74447	3.1838	2.86704	2.07243	2.62921
CLEC6A	2.85367	3.15176	3.27125	4.53908	4.44428	3.99691	3.56421	2.96686	3.59884	4.38161	3.24235	4.39475
CLEC7A	3.3131	2.49968	5.19725	4.80212	2.92072	4.15737	2.68974	3.32943	4.40619	4.58325	4.07243	3.47721
CLU	2.17559	2.01426	2.75667	3.06515	2.72807	3.23137	2.10478	1.15951	2.59884	2.86704	3.07243	3.76672
CMA1	1.43863	0	2.27125	2.48019	3.50568	2.90945	2.4267	1.15951	0.0138753	1.64465	3.39436	3.11464
CMKLR1	2.17559	0	2.27125	1.89523	3.09064	3.36888	0.104776	1.15951	1.59884	2.05968	3.24235	2.89225
CNOT10	8.34552	7.54408	7.69751	8.67659	8.35117	8.57122	8.04141	7.9144	8.2618	8.52729	8.14924	8.98324
CNOT4	7.05334	5.64652	7.51156	8.18985	8.13989	8.03357	6.10478	5.96686	7.88424	8.15244	8.05542	8.12747
COG7	8.45729	7.45388	7.48848	9.36283	9.08311	9.11157	8.12714	7.85995	7.93869	9.33581	9.08645	9.56232
COL3A1	4.55411	4.39277	5.9266	6.02451	5.72807	4.95384	3.4267	3.96686	6.2037	4.452	5.20171	5.76672
COLEC12	2.17559	0	0.94932	2.70258	3.38015	2.23137	1.68974	2.74447	1.59884	2.64465	1.65739	3.47721
CR1	2.85367	1.27729	2.53428	3.21715	2.72807	3.07937	2.10478	2.15951	2.01388	3.22961	2.39436	3.62921
CR2	4.3131	3.27729	3.75667	5.28754	4.82761	4.99691	3.80522	3.61894	3.82123	4.51912	4.24235	4.6996
CREB1	8.47572	6.97773	8.40465	8.82004	8.77558	8.50563	7.50566	7.34933	8.85623	8.6484	8.29643	8.76672
CREB5	4.10159	4.21589	6.05784	5.72812	5.59314	5.19485	3.4267	3.32943	6.85937	5.30761	5.59599	5.43657
CREBBP	3.76056	3.27729	4.19725	4.53908	4.56457	4.60988	3.68974	3.48144	4.71432	4.58325	4.32035	5.00773
CRP	0	1.69233	2.75667	2.48019	3.24264	2.49441	1.10478	2.15951	2.59884	3.05968	3.24235	3.11464
CSF1	3.66102	3.86225	8.37558	6.30462	5.50568	5.4013	3.91213	3.85995	8.69687	5.51912	5.07243	5.86188
CSF1R	1.85367	0	2.53428	2.21715	3.24264	2.7168	1.10478	0.159509	2.59884	2.05968	2.07243	3.30729
CSF2	2.43863	2.27729	6.13914	4.28754	3.09064	3.90945	2.4267	1.15951	8.52958	5.452	4.32035	4.39475
CSF2RB	2.66102	2.86225	3.11924	5.10468	4.7787	5.15737	3.10478	3.48144	3.92077	4.30761	4.87978	5.00773
CSF3	5.02359	3.15176	4.75667	5.96132	4.82761	5.90945	3.2747	4.0664	4.2618	5.58325	4.59599	5.66484
CSF3R	2.43863	2.01426	1.94932	3.35466	4.16864	3.49441	1.68974	0.159509	2.82123	3.05968	3.97932	3.89225
CT45A1	3.02359	2.49968	2.75667	3.59567	3.82761	3.60988	2.4267	2.96686	2.59884	3.22961	3.24235	3.30729
CTAG1B	3.17559	2.49968	3.85621	4.53908	4.6756	4.90945	4.01167	3.48144	4.65773	4.51912	3.87978	4.89225
CTAGE1	2.17559	2.49968	2.75667	4.21715	4.09064	4.23137	3.2747	2.74447	3.47331	3.76012	3.24235	3.89225
CTCFL	2.43863	2.69233	2.75667	3.35466	4.09064	4.07937	3.2747	3.32943	4.01388	3.51912	3.24235	4.62921
CTLA4	1.85367	2.01426	1.53428	1.89523	1.50568	2.49441	2.10478	2.74447	2.01388	2.64465	0	2.62921
CTSG	3.3131	1.69233	2.53428	2.89523	3.72807	3.49441	3.10478	0.159509	2.59884	2.86704	2.87978	2.30729
CTSH	11.5265	11.2266	12.971	12.7921	12.6332	12.4831	11.3873	11.5044	13.2213	12.6276	12.3986	12.7567
CTSL	7.20239	6.83188	8.37138	8.71859	8.50943	8.38518	7.04729	6.77422	8.76542	8.22459	8.07243	8.29028
CTSS	10.9258	10.2932	8.86818	11.6396	11.4394	11.6855	10.8622	10.9685	9.09602	11.6794	11.4333	11.999
CTSW	2.17559	2.27729	2.27125	2.70258	2.72807	2.7168	2.4267	1.74447	2.01388	2.86704	2.87978	4.21418
CX3CL1	8.00341	6.97773	10.9237	10.9965	10.4106	10.2359	7.05897	7.24697	11.2233	10.62	9.98831	10.4468
CX3CR1	3.66102	3.39277	3.40875	4.53908	4.44428	4.81634	3.4267	3.48144	3.3358	5.10408	4.32035	4.21418
CXCL1	14.2533	12.9362	14.0466	14.7479	14.2741	14.3379	13.0849	13.3546	14.1062	14.7453	14.0519	14.7511
CXCL10	2.17559	2.86225	7.19725	6.70258	6.13017	5.95384	3.10478	2.74447	7.01388	6.08205	5.28188	6.28457
CXCL11	3.85367	3.27729	7.14899	6.52458	6.02924	6.28448	2.68974	3.96686	7.49769	5.7876	5.32035	5.97971
CXCL12	1.43863	1.27729	0.94932	1.89523	0	0.909445	2.10478	0.159509	2.01388	2.05968	2.65739	2.30729
CXCL13	2.17559	3.94026	4.8073	3.48019	2.92072	3.49441	2.4267	2.74447	4.01388	3.38161	2.39436	3.30729
CXCL14	4.80786	5.18418	3.85621	10.58	9.6605	9.61508	4.80522	3.15951	3.47331	9.86058	9.12771	8.86953
CXCL16	8.87603	7.4338	9.73722	10.6069	10.5	10.4133	7.94398	7.83899	9.73839	10.3358	10.1155	10.4379
CXCL2	10.2789	9.23149	10.1205	11.9877	11.4599	11.5352	8.99656	9.44028	10.976	11.925	11.2367	12.137
CXCL3	9.59176	8.49323	10.7421	11.6422	10.5834	11.0662	8.18159	8.77789	11.175	11.721	10.5583	11.7688
CXCL5	6.34552	5.69233	12.7605	10.4	9.48677	10.7534	4.91213	5.36896	12.967	9.76186	8.94894	9.12747
CXCL6	10.5875	9.78904	13.7774	12.2738	11.7008	12.5019	9.79128	10.2121	13.5975	11.4627	10.9466	11.6899
CXCL8	15.0841	14.4994	13.8169	15.067	14.4944	14.6147	14.131	14.5263	14.4008	15.2716	14.071	15.3305
CXCL9	3.76056	2.69233	3.85621	4.53908	4.31303	4.15737	3.56421	2.15951	3.82123	3.76012	2.87978	4.55521
CXCR1	4.55411	4.94026	4.8073	4.98269	4.16864	4.30176	4.85966	4.15951	4.87186	4.22961	3.39436	4.83085
CXCR2	2.43863	2.27729	3.27125	3.48019	2.50568	1.90945	2.10478	1.15951	2.59884	2.38161	1.65739	2.89225
CXCR3	2.17559	0.692328	2.53428	1.89523	2.92072	1.90945	0	2.74447	2.59884	2.05968	2.39436	2.30729
CXCR4	4.24598	3.77979	2.75667	3.48019	3.38015	2.90945	3.56421	4.32943	2.3358	3.22961	2.65739	3.62921
CXCR5	1.43863	2.86225	3.27125	3.21715	3.62116	3.90945	1.10478	1.74447	2.82123	3.86704	3.65739	3.76672
CXCR6	3.3131	3.59922	4.03678	3.21715	3.09064	4.15737	3.10478	2.15951	2.59884	2.64465	2.87978	3.89225
CYBB	3.3131	3.01426	3.85621	3.98269	4.00818	4.15737	0.104776	3.96686	3.92077	4.30761	3.77287	3.76672
CYFIP2	5.3131	4.39277	5.11924	7.41879	7.1875	6.88673	5.19224	5.11371	5.40619	7.01388	6.26225	7.14018
CYLD	8.44986	7.06737	9.45116	9.61803	9.48677	9.31246	7.41766	7.15951	9.96807	9.47331	9.13042	9.32409
DDX43	2.85367	2.69233	3.27125	4.06515	4.92072	4.60988	2.68974	2.48144	3.92077	4.22961	3.53186	4.00773
DDX50	7.27993	6.23149	8.02078	8.95051	8.70208	8.71035	7.26465	7.19293	8.36702	8.70354	8.42116	8.77489
DDX58	5.80786	4.97773	8.07344	7.02451	6.9094	6.80426	4.80522	5.24697	8.55691	6.62954	6.41228	7.11464
DEFB1	3.17559	3.01426	3.94932	4.89523	4.7787	4.43301	3.4267	3.32943	3.01388	4.51912	4.46474	4.39475
DHX16	7.27152	6.01426	7.2531	7.52458	7.71513	7.56766	6.59663	6.7141	7.87186	7.77393	7.2721	7.97262
DMBT1	4.60855	5.24692	4.34164	8.1144	7.86323	6.81634	4.4267	3.74447	3.47331	7.47754	6.26225	6.73355
DNAJC14	6.06312	4.97773	6.13914	6.16201	6.1875	6.17623	5.14917	5.01749	6.50573	5.99042	5.71628	6.18993
DOCK9	8.12045	6.7147	8.71087	9.66176	9.43247	9.24036	7.07056	6.75942	9.25705	9.40398	9.1086	9.3974
DPP4	2.43863	2.27729	3.27125	5.82596	6.16864	5.30176	0.104776	0	3.3358	4.86704	4.97932	4.95114
DUSP4	8.58499	7.49968	9.52107	8.66672	8.44819	8.46019	7.92496	7.65136	10.3976	8.50677	8.19137	8.73774
DUSP6	7.81367	7.09321	10.8808	9.42856	8.69221	9.14546	7.14917	6.95392	11.6667	8.67439	8.11682	9.22317
EBI3	1.43863	2.27729	4.70421	4.14315	3.62116	4.95384	1.68974	1.74447	5.22333	3.96657	2.65739	4.47721
ECSIT	7.00341	6.24692	6.94932	7.32985	7.40453	6.97553	6.65937	6.53455	7.38891	7.25936	7.04971	7.2498
EDC3	7.57477	6.57497	8.07344	8.48019	8.24715	8.17623	6.87296	7.04215	8.6505	8.31707	7.95507	8.43141
EGR1	5.76056	4.21589	6.54923	4.65011	5.00818	5.1189	4.10478	3.96686	7.72812	4.452	5.15989	5.26148
EGR2	2.43863	2.27729	4.03678	3.21715	2.24264	2.90945	2.4267	3.32943	5.14316	3.38161	2.87978	3.11464
EIF2B4	7.99322	7.4338	8.60037	8.69613	8.56817	8.25374	7.87956	7.89422	9.01669	8.57144	8.18095	8.76261
ELANE	3.76056	2.69233	2.94932	3.70258	3.92072	4.43301	3.10478	3.85995	4.10134	4.14715	3.39436	4.21418
ELK1	5.91976	4.97773	6.44117	6.86101	6.62116	6.36888	5.62834	5.36896	7.06916	6.56748	6.33921	6.73355
ENG	3.76056	0	5.19725	4.14315	4.56457	4.23137	2.68974	1.74447	6.1224	3.22961	3.53186	4.6996
ENTPD1	2.43863	1.69233	0.94932	3.70258	4.09064	4.15737	2.4267	1.74447	3.47331	4.14715	3.65739	2.89225
EOMES	2.85367	1.69233	2.75667	2.70258	2.50568	3.07937	2.10478	1.15951	4.01388	3.38161	1.65739	3.47721
EP300	7.85929	6.53782	8.83806	8.54986	8.50192	8.48687	6.96276	6.49936	9.47944	8.29809	8.06678	8.76672
EPCAM	9.51009	8.85975	9.2531	10.1967	10.0345	10.0464	9.34079	9.01126	9.56846	10.0211	9.83398	10.2336
ERCC3	6.81945	6.33618	7.05784	7.47266	7.33857	7.44083	7.09346	6.84601	7.62121	7.46907	7.2916	7.6382
ETS1	8.41972	7.06737	9.68741	10.045	9.65881	9.54969	7.66702	7.5689	10.5404	9.9469	9.43218	10.0043
EWSR1	8.72403	7.92595	9.18294	10.0309	9.74568	9.72483	8.53523	8.19293	9.7091	9.74793	9.56228	9.98677
F12	4.37723	4.39277	5.85621	4.75321	4.62116	4.90945	3.80522	3.96686	6.37143	5.01388	4.07243	4.89225
F13A1	1.43863	0	2.53428	2.89523	2.92072	0.909445	2.91213	1.74447	2.01388	2.05968	1.65739	2.89225
F2RL1	7.64808	6.94026	9.52486	7.68964	7.10063	7.50936	6.84624	7.005	10.2594	7.3543	7.01494	7.73355
FADD	4.71165	4.08465	5.88006	5.72812	5.13017	5.30176	4.4267	5.11371	6.1224	5.61427	5.49869	5.89225
FAS	2.43863	2.49968	4.90352	5.56765	5.09064	4.81634	3.91213	3.48144	5.65773	4.81457	4.65739	4.95114
FCER1A	2.66102	2.27729	2.27125	3.35466	3.50568	2.90945	2.4267	0.159509	3.71432	3.51912	3.24235	3.30729
FCER1G	2.17559	1.69233	2.53428	3.06515	2.92072	3.36888	2.68974	2.48144	3.1838	3.64465	2.87978	3.30729
FCER2	3.3131	2.01426	3.27125	4.21715	4.38015	4.23137	3.4267	2.15951	3.1838	4.05968	4.32035	4.21418
FCF1	9.29246	8.79562	9.30467	10.3851	10.0615	10.1668	9.31666	9.23097	9.61193	10.2483	9.99129	10.5694
FCGR1A	3.43863	2.69233	3.40875	3.06515	3.62116	3.36888	1.68974	2.74447	3.01388	3.05968	3.39436	3.30729
FCGR2A	2.85367	3.39277	4.64976	3.59567	4.24264	3.60988	3.4267	4.0664	3.71432	3.64465	3.07243	3.62921
FCGR2B	3.02359	3.15176	3.27125	4.14315	4.00818	4.23137	3.80522	3.15951	3.59884	4.22961	4.07243	4.21418
FCGR3A	3.43863	3.01426	2.53428	3.98269	4.24264	3.90945	3.4267	3.15951	3.47331	4.38161	3.07243	3.89225
FEZ1	6.55411	6.36475	10.1317	8.61974	8.34698	8.24484	6.10478	6.48144	10.4433	8.12038	7.58022	8.18993
FLT3	2.43863	1.27729	3.40875	2.89523	3.09064	3.07937	1.10478	2.74447	2.59884	2.38161	1.65739	4.83085
FLT3LG	4.49752	3.59922	3.85621	5.02451	5.24264	5.03873	3.56421	3.32943	4.92077	5.22961	4.46474	5.30729
FN1	5.68656	8.86975	15.2391	12.4757	11.2898	12.0413	8.16547	5.48144	16.1175	10.7356	10.0397	12.1029
FOS	9.60018	8.4572	8.26673	8.86964	8.39239	8.2493	8.80174	8.45413	8.54526	8.50263	8.35783	9.10819
FOXJ1	12.2995	11.8685	5.30687	11.9023	11.4418	11.929	12.2681	12.1162	4.1838	12.0377	11.8223	12.3303
FOXP3	2.17559	2.49968	2.94932	3.48019	3.09064	4.15737	1.10478	1.74447	2.01388	3.38161	3.65739	3.47721
FPR2	2.85367	2.49968	3.75667	3.80212	3.09064	3.60988	2.91213	3.15951	4.01388	3.05968	2.65739	3.62921
FUT5	4.3131	3.15176	4.70421	2.21715	3.50568	3.49441	4.19224	2.96686	5.62859	2.86704	3.65739	3.30729
FUT7	5.60855	5.30704	4.70421	3.06515	2.72807	2.7168	5.46233	5.2039	5.59884	3.05968	2.65739	2.62921
FYN	4.60855	4.21589	7.06826	6.32149	6.00818	6.15737	4.4267	4.15951	7.31766	5.76012	5.56428	6.11464
G6PD	8.16201	6.92115	8.79167	8.78397	8.83061	8.59944	7.62048	7.65136	9.18129	8.6596	8.37164	8.69099
GAGE1	2.43863	3.49968	2.75667	2.48019	3.09064	3.23137	4.10478	3.15951	3.01388	3.05968	2.87978	3.76672
GATA3	2.17559	1.27729	1.94932	2.89523	2.72807	3.07937	3.10478	2.74447	3.59884	3.38161	2.87978	0.307287
GNLY	2.43863	2.01426	2.94932	4.06515	4.44428	4.43301	3.10478	2.48144	3.01388	4.22961	3.77287	3.62921
GPATCH3	5.71165	5.62307	6.34164	6.08505	6.42851	6.66433	5.93767	5.51706	6.56846	6.38161	6.46474	6.47721
GPI	9.70072	8.30704	9.33734	10.0863	10.0692	9.77672	8.78073	8.76314	9.39542	9.84432	9.81052	10.0722
GTF3C1	8.35749	7.08465	8.77904	9.04243	8.65204	8.85781	7.82588	7.38833	9.37801	8.99337	8.54003	9.18073
GUSB	6.26306	5.75842	6.78221	7.84942	7.70208	7.42515	6.10478	5.83193	7.19378	7.52729	7.11682	7.89225
GZMA	3.02359	1.27729	2.75667	3.70258	2.50568	3.07937	3.10478	2.48144	1.59884	3.38161	2.07243	2.30729
GZMB	2.85367	1.69233	1.94932	3.98269	4.56457	2.90945	1.68974	2.74447	2.59884	3.05968	3.39436	3.47721
GZMH	2.85367	2.27729	3.27125	2.70258	3.09064	3.60988	1.10478	1.15951	2.3358	3.64465	2.87978	3.11464
GZMK	3.85367	4.01426	2.94932	3.21715	4.09064	2.90945	2.68974	2.96686	3.3358	3.38161	3.65739	2.62921
GZMM	2.66102	1.27729	3.11924	2.89523	2.50568	2.49441	1.10478	2.48144	3.01388	2.05968	2.65739	3.11464
HAMP	2.43863	0.692328	1.94932	3.48019	3.50568	3.60988	2.68974	1.74447	3.01388	3.51912	2.07243	3.62921
HAVCR2	2.43863	4.01426	3.85621	4.48019	4.31303	3.81634	2.68974	4.24697	3.82123	4.30761	4.15989	4.47721
HCK	4.76056	3.15176	1.94932	4.48019	4.16864	3.99691	3.80522	4.24697	3.01388	4.81457	3.97932	5.11464
HDAC3	7.91436	6.98695	8.27125	8.33817	8.30442	8.00748	7.59663	7.21479	8.6863	7.92387	7.76591	8.38944
HLA-A	11.5541	10.9036	12.6138	12.1312	12.0178	11.9436	11.0849	11.4015	13.1505	11.7558	11.6014	12.0138
HLA-B	11.455	10.5765	12.622	11.0181	11.0583	10.96	10.9113	11.1296	13.1855	10.6559	10.5999	10.9421
HLA-C	10.1111	9.50931	11.1003	10.6534	10.529	10.5019	9.51204	9.76869	11.7633	10.4128	10.288	10.3747
HLA-DMA	7.25455	6.61119	6.19725	9.08505	9.13504	9.08686	6.71949	6.9144	5.40619	8.791	8.883	9.29881
HLA-DMB	7.14829	6.92115	6.17814	9.90506	9.7409	9.62541	6.49709	7.12529	5.89652	9.37257	9.34389	9.62244
HLA-DOB	3.85367	3.01426	5.78221	5.25278	5.31303	5.1189	3.4267	4.0664	6.28066	5.22961	4.59599	5.66484
HLA-DPA1	8.14829	7.55031	7.36717	9.95997	10.1216	9.88673	7.7414	7.9343	7.61379	9.5435	9.75718	10.1792
HLA-DPB1	6.91976	6.15176	6.42505	8.83481	9.15673	8.79209	6.44463	6.68307	6.1838	8.44339	8.55221	9.06884
HLA-DQA1	6.69916	6.36475	6.09907	10.7026	10.8396	10.6305	5.96276	6.55183	6.1838	10.3017	10.5247	10.9475
HLA-DQB1	6.48302	5.57497	5.23472	9.85957	9.81553	9.70061	5.46233	5.55183	5.29928	9.67623	9.49028	9.72303
HLA-DRA	10.9231	10.5045	9.9151	13.0786	13.1362	12.8611	10.5057	10.906	9.76374	12.8301	12.7259	13.1693
HLA-DRB3	8.76356	8.46051	7.81351	11.2166	11.265	11.1017	8.2747	8.69867	7.91474	10.8525	10.8709	11.3687
HLA-DRB4	6.99322	6.39277	6.39226	4.48019	4.92072	3.99691	6.40856	6.75942	6.22333	3.86704	4.32035	4.83085
HLA-E	9.9996	9.14354	10.2336	11.1783	11.0837	10.8867	9.44017	9.55611	10.5177	10.9598	10.6356	10.9211
HLA-G	9.69916	9.10172	10.5968	10.5747	10.5271	10.3545	9.50138	9.78339	10.9811	9.99337	9.9748	10.4379
HMGB1	9.65295	9.164	10.3491	9.77174	9.83211	9.57833	9.55186	9.63118	10.3846	9.85247	9.4011	9.95295
HPRT1	8.14369	7.21589	7.94932	9.42661	9.4005	9.11157	7.82588	7.95392	7.97388	9.23461	8.96724	9.34895
HRAS	6.06312	5.42025	7.11924	7.03478	7.1781	7.17623	6.03551	5.7141	7.61379	7.40841	6.93041	7.3841
HSD11B1	3.76056	4.01426	4.19725	4.48019	3.72807	4.15737	3.2747	3.74447	4.53744	4.22961	3.87978	4.30729
ICAM1	9.43863	8.30335	11.0434	11.699	11.0988	11.1232	8.21852	8.5038	11.8648	11.2433	10.596	11.296
ICAM2	4.55411	3.27729	4.70421	4.28754	3.72807	4.15737	3.4267	3.15951	4.2618	4.14715	3.65739	4.39475
ICAM3	6.02359	6.11859	7.24394	6.89523	6.85145	6.65091	5.74863	6.01749	7.50573	6.41724	6.56428	7.08865
ICAM4	5.24598	4.64652	5.62175	5.80212	4.92072	5.4013	4.96276	5.36896	6.03624	5.48595	5.35783	5.39475
ICOS	1.85367	0.692328	2.53428	2.21715	2.24264	2.49441	2.4267	2.15951	1.59884	2.86704	2.39436	3.11464
ICOSLG	4.37723	2.69233	4.11924	5.82596	4.87491	5.36888	2.4267	2.74447	4.40619	5.26914	4.59599	5.30729
IDO1	7.32127	6.21589	11.7806	11.6056	11.1099	11.3103	5.96276	6.9144	12.059	10.4775	9.85215	10.7156
IFI16	8.89806	7.8969	9.90206	9.14553	9.14713	9.01797	8.42219	8.24697	10.1276	9.08205	8.883	9.25273
IFI27	8.3733	8.63484	11.2548	9.73285	9.24939	9.79362	8.62834	8.57314	12.1483	9.77907	9.26225	9.80114
IFI35	5.43863	4.55031	5.94932	6.33817	5.94308	6.13826	5.01167	4.48144	5.92077	6.18897	5.71628	6.21418
IFIH1	5.52609	5.11859	6.85621	6.91759	6.6889	6.58187	5.31423	5.0664	7.14316	6.94233	6.18095	6.71668
IFIT1	4.98295	5.18418	7.27125	6.16201	5.6756	6.01797	5.88614	5.44491	7.0251	6.41724	5.24235	5.97971
IFIT2	4.80786	3.94026	7.83196	6.18063	5.27827	5.30176	4.49709	5.0664	8.06916	5.55154	4.97932	5.76672
IFITM1	10.5375	10.2325	10.5878	10.8036	10.4136	10.2132	10.1816	9.94251	10.7307	10.1864	10.1196	10.6416
IFITM2	8.95695	8.3893	8.11423	8.88107	8.59314	8.46019	8.57238	8.4216	7.79524	8.95147	8.38984	9.1017
IFNA1	0.853667	1.27729	2.53428	2.21715	2.72807	2.23137	2.10478	0	1.01388	2.64465	2.65739	3.11464
IFNA17	0	1.69233	2.27125	3.35466	2.24264	2.49441	1.10478	1.15951	2.3358	2.05968	3.07243	3.30729
IFNA2	2.43863	1.27729	0	2.70258	3.38015	2.7168	2.4267	0.159509	3.1838	2.05968	1.65739	3.11464
IFNA7	3.02359	2.86225	2.94932	4.41879	4.56457	4.30176	3.56421	4.0664	3.71432	4.452	3.39436	4.47721
IFNA8	1.85367	1.69233	1.53428	2.89523	3.09064	3.36888	1.68974	0.159509	2.01388	2.64465	3.39436	2.62921
IFNAR1	7.02359	5.75842	7.24394	7.89523	7.56457	7.70386	6.17087	5.9144	7.55303	7.38161	7.35783	7.83867
IFNAR2	8.50113	7.59922	8.64976	9.31308	9.07806	9.00484	7.98742	8.15386	8.84042	9.2957	8.84392	9.36528
IFNB1	2.17559	2.27729	0.94932	3.70258	2.50568	3.07937	1.68974	1.74447	1.59884	2.05968	2.65739	2.30729
IFNG	3.43863	2.01426	3.85621	4.98269	4.16864	4.81634	3.4267	3.61894	4.01388	4.86704	4.39436	4.55521
IFNGR1	9.9451	9.38233	11.67	11.4998	11.2522	11.2144	9.49709	9.78887	11.8531	11.1338	10.7737	11.4481
IFNL1	4.24598	4.55031	4.8073	5.96132	5.31303	5.19485	4.96276	4.9144	5.05827	5.84104	5.68714	6.26148
IFNL2	2.66102	0.692328	2.27125	3.80212	3.62116	3.49441	1.68974	2.96686	3.71432	2.86704	3.53186	3.30729
IGF1R	8.97261	7.82161	9.36083	9.92451	9.8865	9.77672	7.93767	7.88061	9.88424	9.70174	9.63085	9.99903
IGF2R	6.7844	5.75842	8.667	7.97204	7.83361	7.93735	5.80522	5.96686	9.35817	7.59107	7.50706	7.89225
IGLL1	3.02359	2.69233	2.53428	3.48019	3.24264	4.36888	2.4267	3.61894	3.92077	3.64465	4.24235	4.21418
IKBKB	6.21122	4.82161	6.73068	6.87251	6.55007	6.50936	5.23406	5.32943	7.14316	6.43472	6.30125	7.07547
IKBKE	7.26306	6.16806	8.34592	8.16201	7.93752	8.01797	6.19224	6.51706	8.98829	7.76704	7.42998	8.10819
IKBKG	5.55411	4.59922	7.24394	7.18985	6.7787	6.84018	4.96276	5.2039	7.77543	6.59884	6.28188	7.31851
IL10	3.76056	3.86225	4.53428	4.21715	4.44428	4.66433	3.4267	3.48144	3.47331	4.76012	3.77287	4.83085
IL10RA	3.43863	2.49968	2.75667	3.70258	3.24264	3.81634	2.4267	1.74447	3.01388	4.05968	2.07243	3.89225
IL11	4.43863	3.27729	5.62175	4.21715	3.72807	4.30176	3.2747	2.74447	6.35373	3.86704	3.53186	4.00773
IL11RA	3.66102	1.69233	4.27125	4.14315	3.82761	3.49441	3.10478	3.48144	4.82123	3.22961	3.65739	4.00773
IL12A	4.24598	3.39277	3.94932	4.93962	4.7787	4.7168	4.85966	3.96686	4.01388	5.34509	4.39436	5.35168
IL12B	2.85367	2.01426	2.27125	3.35466	3.38015	3.49441	1.10478	0	1.59884	3.76012	2.39436	2.62921
IL12RB1	2.66102	3.27729	3.27125	4.70258	5.09064	4.49441	3.56421	3.15951	3.3358	4.51912	4.07243	4.6996
IL12RB2	3.17559	1.69233	3.53428	3.35466	3.38015	2.7168	2.4267	1.74447	3.92077	2.05968	2.39436	2.30729
IL13	4.17559	3.77979	3.94932	3.06515	3.38015	2.90945	4.49709	4.0664	3.1838	3.05968	2.65739	2.30729
IL13RA1	9.19796	8.40313	9.7615	10.3382	10.1435	9.95384	8.84624	8.65935	10.0827	10.0498	9.99724	10.1761
IL13RA2	2.85367	2.27729	1.53428	3.70258	4.00818	4.15737	3.2747	2.74447	2.01388	3.05968	2.87978	4.00773
IL15	4.94113	3.59922	5.70421	6.19901	5.92072	5.79209	4.01167	4.15951	6.10134	5.51912	5.07243	6.14018
IL15RA	6.58159	5.86225	7.4807	7.52458	7.05	7.24036	5.68974	6.40744	7.83405	7.16821	6.82731	7.29597
IL16	4.3131	4.01426	1.94932	5.18063	4.38015	4.86364	2.68974	4.0664	2.59884	4.81457	4.46474	5.06217
IL17A	1.85367	0.692328	2.53428	3.35466	2.24264	3.7168	2.4267	2.15951	3.59884	2.86704	2.65739	3.76672
IL17B	1.43863	0.692328	0.94932	2.21715	1.50568	2.7168	1.10478	2.48144	3.01388	2.05968	1.65739	2.62921
IL17F	2.66102	0	2.27125	3.35466	3.72807	3.49441	1.68974	2.74447	2.82123	3.76012	3.24235	3.11464
IL17RA	5.40826	4.77979	7.08887	6.62315	6.53543	6.2493	5.14917	5.15951	7.76876	6.53542	6.22217	6.49711
IL17RB	2.66102	2.01426	2.53428	3.06515	3.24264	3.07937	2.68974	1.74447	2.3358	3.51912	3.07243	3.76672
IL18	8.14369	7.20012	9.78537	9.3361	9.2914	9.1042	7.53104	7.60245	10.0111	9.36346	9.16254	9.2817
IL18R1	4.49752	3.69233	5.88006	5.62315	5.34698	4.99691	3.4267	3.32943	6.45682	5.26914	4.93041	5.51674
IL18RAP	0	0	1.94932	3.48019	3.62116	1.49441	2.4267	1.74447	3.01388	1.05968	2.65739	2.89225
IL19	3.3131	2.01426	2.94932	7.06515	5.75361	6.33571	3.4267	3.61894	2.59884	6.48595	4.46474	5.6996
IL1A	9.33345	8.06302	10.6182	10.5632	9.90656	9.94149	8.09346	8.30926	11.8973	10.2752	9.61546	10.1991
IL1B	7.55411	5.49968	10.7995	8.51361	8.13504	8.267	5.31423	5.77422	12.1214	8.20434	7.64986	8.2021
IL1R1	7.34552	6.32168	8.7695	8.84067	8.98141	8.88386	6.37156	6.15951	8.91776	8.38611	8.46903	8.81904
IL1R2	4.76056	3.59922	3.11924	3.59567	1.92072	2.90945	4.3527	3.85995	2.01388	2.86704	2.39436	3.30729
IL1RAP	7.92513	6.68101	8.6111	9.31729	9.34278	8.74234	7.08206	7.12529	8.76876	9.04268	9.19655	9.17457
IL1RAPL2	3.17559	2.69233	2.94932	4.70258	3.92072	4.23137	3.2747	3.61894	4.47331	3.76012	4.71628	4.00773
IL1RL1	5.27993	4.77979	7.42505	5.21715	5.13017	4.90945	4.01167	4.74447	8.34927	4.91766	4.82731	5.11464
IL1RL2	2.17559	2.01426	3.85621	3.70258	3.72807	3.90945	2.10478	0.159509	4.65773	3.51912	3.53186	3.47721
IL1RN	9.90488	7.90178	8.32436	9.55522	9.26501	8.87234	8.01767	8.0724	9.21109	9.76532	9.19137	8.96192
IL2	1.43863	2.27729	2.75667	3.48019	2.72807	3.07937	2.4267	0.159509	3.01388	3.05968	3.24235	3.11464
IL21	1.85367	3.01426	2.53428	3.21715	3.24264	3.60988	0.104776	2.15951	2.59884	3.38161	3.39436	3.11464
IL21R	2.17559	0	1.53428	3.21715	1.92072	2.7168	1.68974	2.74447	3.3358	1.64465	2.65739	2.62921
IL22	1.43863	2.27729	2.27125	0.895227	0.920717	2.49441	1.10478	0.159509	2.01388	2.38161	1.07243	2.30729
IL22RA1	3.55411	3.15176	3.94932	5.21715	4.6756	4.43301	2.68974	3.32943	3.3358	4.22961	4.15989	4.95114
IL22RA2	2.17559	3.49968	3.94932	4.28754	4.00818	3.60988	3.80522	3.61894	4.1838	4.30761	3.24235	4.76672
IL23A	6.48302	4.44722	5.62175	6.93962	6.09064	6.46403	5.46233	5.74447	5.44014	6.82787	5.97932	7.02153
IL23R	1.85367	2.69233	1.94932	2.70258	2.24264	2.23137	2.68974	2.48144	3.01388	0	1.65739	2.89225
IL24	3.43863	2.01426	3.27125	3.98269	3.24264	4.30176	3.80522	3.61894	3.1838	4.38161	3.65739	3.76672
IL25	1.85367	1.27729	2.75667	2.70258	2.72807	3.49441	2.10478	2.48144	2.59884	3.05968	2.87978	3.62921
IL26	3.66102	3.15176	3.75667	3.98269	3.50568	3.99691	3.91213	3.15951	2.82123	4.30761	4.39436	4.47721
IL27	0.853667	1.69233	2.53428	2.89523	3.09064	3.23137	2.4267	2.15951	2.01388	2.05968	1.65739	2.89225
IL2RA	2.17559	2.49968	2.53428	3.48019	3.24264	3.99691	0.104776	2.15951	2.01388	3.86704	3.39436	3.76672
IL2RB	2.43863	2.49968	3.40875	3.70258	3.38015	3.7168	1.68974	2.74447	3.47331	3.51912	3.39436	3.47721
IL2RG	4.94113	4.49968	4.40875	6.16201	6.16864	5.99691	4.2747	4.15951	5.14316	5.01388	5.28188	5.59269
IL3	3.17559	1.27729	3.53428	3.48019	4.24264	3.36888	2.4267	2.74447	3.47331	4.05968	3.77287	3.47721
IL32	7.12979	6.72575	11.6853	9.736	9.01347	9.67763	6.19224	6.77422	12.0494	9.15244	8.21198	9.1838
IL34	3.02359	2.49968	5.03678	5.28754	5.44428	5.23137	3.2747	2.96686	5.56846	5.18897	5.02662	5.26148
IL3RA	3.02359	2.01426	0.94932	3.70258	3.82761	3.99691	2.10478	1.74447	3.01388	3.38161	1.65739	3.62921
IL4	3.3131	3.59922	2.94932	4.53908	3.62116	4.07937	2.91213	3.85995	3.82123	3.76012	3.77287	4.00773
IL4R	9.01857	7.72575	9.52107	9.89382	9.70371	9.59419	7.98742	8.13679	9.95932	9.63333	9.25482	9.75023
IL5	2.17559	2.27729	1.53428	3.21715	2.24264	2.7168	1.68974	2.15951	3.47331	2.64465	0.0724271	3.11464
IL5RA	7.9517	6.87224	2.53428	7.86677	7.6142	7.99159	7.51417	7.17074	4.40619	7.80115	7.94894	8.41057
IL6	4.71165	4.73672	7.39226	4.41879	4.16864	3.60988	3.56421	4.0664	8.96224	3.38161	3.97932	5.47721
IL6R	6.21122	4.77979	4.70421	6.80212	6.81553	6.5533	5.56421	5.88743	5.53744	6.81457	7.08365	7.23802
IL6ST	9.20461	7.8969	10.6696	10.7265	10.5	10.4063	8.51417	8.28363	11.1007	10.3335	10.0809	10.6921
IL7	3.3131	2.69233	4.40875	4.14315	3.82761	4.15737	2.91213	3.15951	4.1838	4.76012	4.65739	4.76672
IL7R	1.43863	1.27729	3.53428	2.89523	2.92072	3.60988	2.68974	0.159509	4.87186	2.86704	2.07243	3.62921
IL9	1.85367	2.27729	0	2.89523	2.92072	1.49441	1.10478	1.74447	2.59884	0.0596838	2.07243	0.307287
ILF3	9.49391	8.39277	10.1793	10.1455	9.92774	9.87379	8.92496	8.68307	10.6166	10.0022	9.73064	10.2803
INPP5D	6.79618	5.49968	8.83196	7.74072	7.53543	7.4486	6.05897	5.58577	9.22333	7.16821	6.91792	7.91462
IRAK1	8.11105	7.26976	8.66357	8.46128	8.48677	8.18557	7.49709	7.37868	9.138	8.41283	8.15989	8.52646
IRAK2	8.27152	6.76914	8.75667	8.41486	7.98681	7.97014	6.80522	7.2256	9.33806	8.38161	7.42116	8.08865
IRAK4	6.10159	5.52522	6.85621	7.19901	7.06027	6.95384	5.56421	5.44491	6.89652	7.14715	6.65739	7.35168
IRF1	8.01354	7.06737	7.55665	8.26155	7.8865	8.17623	7.09346	7.27845	8.05827	8.23461	7.75191	8.47219
IRF2	9.85929	8.92115	8.70086	10.3911	10.2038	10.0541	9.4711	9.33443	8.87496	10.352	9.9273	10.3421
IRF3	5.63503	5.44722	6.09907	5.96132	6.41257	6.13826	5.3527	5.44491	6.67209	6.34509	5.80035	6.21418
IRF4	3.02359	3.27729	3.11924	2.89523	3.38015	3.7168	3.10478	1.74447	3.1838	3.76012	2.65739	3.30729
IRF5	6.10159	5.44722	5.15877	7.15261	6.55007	6.85196	5.7772	5.24697	5.3358	7.21956	6.89261	7.40532
IRF7	6.27993	5.73672	6.17814	5.48019	5.31303	5.36888	5.93767	6.0664	6.84677	5.48595	5.02662	5.89225
IRF8	2.17559	1.27729	2.94932	3.35466	3.24264	3.90945	2.10478	1.74447	3.92077	1.64465	2.65739	2.62921
IRGM	1.43863	1.27729	1.53428	1.89523	2.72807	3.07937	2.10478	0.159509	2.82123	2.38161	3.07243	2.62921
ISG15	6.19352	5.97773	8.77269	7.92865	7.4521	7.41724	6.25452	6.2256	9.32449	7.80115	6.96724	7.56467
ISG20	8.85085	8.02772	7.48848	8.85812	8.70208	8.83426	8.43569	8.44491	7.5913	8.76704	8.46044	8.72514
ITCH	9.61189	8.43716	9.94367	10.4421	10.4394	10.2109	8.93132	8.79613	10.5818	10.2679	10.1031	10.4236
ITGA1	4.3131	3.49968	8.36295	6.19901	5.7787	5.84018	1.68974	3.96686	8.84993	5.64465	4.97932	5.47721
ITGA2	10.606	8.90422	11.1655	10.1192	9.91224	10.0193	9.24943	9.2256	12.0011	9.73034	9.57824	10.0572
ITGA2B	1.43863	2.01426	2.94932	3.35466	1.92072	1.90945	1.10478	1.15951	2.01388	2.64465	0.0724271	3.30729
ITGA4	2.17559	3.01426	6.66357	4.41879	4.31303	3.99691	2.91213	2.96686	6.6863	4.05968	3.65739	4.6996
ITGA5	9.04842	7.48674	10.1624	9.69936	9.59667	9.27139	7.50566	7.36896	10.8491	9.44985	9.22471	9.25857
ITGA6	7.76056	7.04106	10.4758	9.99062	10.0384	9.81031	7.17087	6.80337	10.7911	9.77907	9.44747	9.79513
ITGAE	6.94113	6.68101	8.40875	7.37904	7.01875	7.09927	6.87296	7.14819	8.80504	7.22961	6.81389	7.21418
ITGAL	4.24598	3.94026	3.53428	4.89523	5.09064	4.30176	4.2747	4.15951	3.59884	4.70354	4.15989	5.30729
ITGAM	3.3131	2.49968	3.27125	3.89523	3.24264	4.30176	2.4267	3.15951	4.2618	4.452	3.53186	4.39475
ITGAX	2.43863	2.69233	2.53428	3.21715	3.50568	3.36888	1.68974	1.15951	2.82123	2.05968	3.39436	4.00773
ITGB1	11.8213	10.6746	13.5643	13.5926	13.6284	13.3301	11.2146	11.0969	13.9497	13.3447	13.2152	13.4047
ITGB2	5.83095	4.59922	5.94932	5.72812	5.53543	5.4013	5.10478	5.01749	5.56846	5.22961	5.35783	6.23802
ITGB3	5.60855	3.94026	7.69751	5.96132	5.13017	5.49441	4.3527	3.74447	8.27597	4.58325	4.87978	5.6996
ITGB4	9.88847	8.80085	12.3052	10.2714	10.0122	9.99691	9.2946	9.29394	13.0523	9.7927	9.47544	10.2066
ITK	0.853667	1.69233	1.53428	2.48019	2.50568	2.49441	0	1.74447	1.01388	2.05968	2.65739	3.47721
JAK1	8.90895	7.25457	9.74698	9.94099	9.66387	9.68588	8.07632	7.83193	10.29	9.61043	9.35783	9.86762
JAK2	6.39283	5.73672	7.02614	7.97204	8.00287	7.99159	5.91213	5.77422	7.69336	8.2145	7.92418	7.84645
JAK3	3.85367	2.86225	5.03678	4.48019	4.09064	3.90945	3.10478	2.74447	5.47331	3.64465	2.39436	3.30729
JAM3	2.66102	2.01426	3.94932	3.70258	3.62116	3.7168	2.91213	1.74447	4.53744	3.22961	3.24235	3.30729
KIR2DL1	2.66102	1.27729	3.75667	4.14315	3.72807	3.07937	2.91213	2.15951	4.2618	3.22961	2.87978	4.11464
KIR2DL3	1.43863	2.27729	2.75667	3.35466	2.50568	2.7168	0	2.15951	4.2618	3.76012	3.07243	2.89225
KIR2DS1	2.66102	1.69233	1.53428	2.70258	1.50568	2.49441	1.10478	2.48144	1.59884	1.64465	2.39436	2.62921
KIR3DL1	1.85367	2.49968	3.53428	4.14315	4.50568	3.7168	2.10478	2.48144	3.47331	3.51912	4.32035	3.62921
KIR3DL2	2.66102	2.27729	1.94932	3.06515	3.09064	2.90945	0.104776	0	2.01388	4.05968	3.65739	4.00773
KIR3DL3	2.43863	3.49968	2.94932	3.48019	4.00818	4.43301	2.10478	3.61894	3.59884	3.86704	4.59599	4.21418
KIR3DS1	2.17559	3.01426	2.27125	0.895227	2.72807	2.49441	1.10478	1.15951	2.59884	3.38161	1.65739	3.30729
KIT	3.55411	3.15176	3.53428	4.48019	5.27827	4.43301	3.56421	3.74447	3.47331	4.91766	4.97932	5.16527
KLRB1	2.43863	1.69233	0.94932	3.06515	2.24264	3.07937	2.10478	2.15951	2.82123	3.05968	3.07243	2.30729
KLRC1	3.66102	1.27729	3.27125	4.28754	3.24264	4.15737	2.91213	1.74447	3.71432	4.51912	3.65739	4.11464
KLRC2	2.17559	0.692328	2.27125	3.06515	3.09064	2.7168	2.10478	0.159509	3.1838	1.64465	2.65739	3.47721
KLRD1	3.85367	3.94026	4.99371	5.02451	4.82761	5.03873	3.56421	4.24697	5.14316	4.76012	4.46474	4.00773
KLRF1	2.85367	2.27729	3.53428	5.28754	5.20612	5.267	3.10478	3.32943	4.76876	5.18897	3.39436	4.6996
KLRG1	2.17559	0.692328	1.53428	3.35466	3.24264	3.60988	1.68974	2.15951	1.59884	3.38161	3.24235	3.11464
KLRK1	3.02359	1.69233	0.94932	3.48019	3.38015	3.36888	1.68974	2.96686	3.1838	3.64465	2.39436	3.30729
LAG3	5.40826	4.49968	4.59318	6.10468	5.09064	5.30176	5.05897	5.11371	4.65773	5.01388	4.39436	5.76672
LAIR2	2.85367	2.86225	1.94932	3.35466	3.24264	2.7168	1.10478	2.15951	2.3358	2.05968	2.87978	3.11464
LAMP1	9.95038	9.06302	11.4437	11.8711	11.7301	11.5237	9.48848	9.25754	11.8456	11.4515	11.1764	11.6593
LAMP2	7.93582	7.15993	9.36506	10.0129	9.788	9.59944	7.5394	7.35918	9.83724	9.55354	9.35088	9.82889
LAMP3	5.94113	5.30704	5.34164	8.176	7.7345	8.22686	5.96276	5.28879	5.92077	7.86704	7.54003	8.05548
LBP	0.853667	2.01426	1.53428	2.21715	2.72807	3.60988	2.4267	1.15951	2.3358	2.05968	2.07243	2.89225
LCK	6.29661	5.64652	3.85621	5.06515	4.56457	4.23137	5.93767	6.36896	4.01388	4.81457	4.65739	5.21418
LCN2	13.2637	12.1181	14.9311	16.3196	15.7834	15.8171	12.3142	12.4131	14.9517	15.4995	15.1656	15.5981
LCP1	3.3131	3.39277	5.34164	6.18063	5.96511	5.36888	3.56421	3.32943	6.10134	5.34509	5.32035	5.73355
LGALS3	13.3804	12.7164	11.7675	14.2309	14.3498	14.0733	13.0579	13.2514	12.0914	14.3324	14.0147	14.3782
LIF	7.59513	5.33618	9.72575	9.21941	8.62462	8.56766	5.62834	5.83193	10.8788	8.53136	8.00907	8.88093
LILRA1	3.17559	3.49968	3.27125	3.59567	4.16864	4.15737	3.10478	3.32943	3.3358	4.51912	3.24235	4.30729
LILRA4	3.3131	3.27729	2.94932	3.48019	2.92072	2.7168	2.4267	2.96686	2.3358	3.86704	3.53186	3.47721
LILRA5	0	2.01426	1.94932	2.21715	2.24264	2.23137	2.4267	1.15951	2.01388	3.38161	2.65739	3.47721
LILRB1	2.17559	1.69233	3.11924	2.89523	3.62116	3.07937	1.68974	1.74447	2.3358	3.05968	2.65739	3.30729
LILRB2	2.66102	2.01426	2.75667	3.70258	1.92072	2.23137	1.68974	2.48144	3.1838	1.64465	1.65739	1.30729
LILRB3	0.853667	0	1.53428	1.48019	3.09064	2.7168	0.104776	1.15951	1.59884	2.64465	1.65739	2.89225
LRP1	6.84235	5.18418	8.12425	7.19901	6.96511	6.7168	4.80522	5.15951	8.74858	6.81457	6.61159	7.17765
LRRN3	1.85367	1.69233	2.75667	3.80212	3.38015	3.49441	2.4267	2.15951	4.10134	3.96657	3.07243	4.00773
LTA	2.85367	2.27729	3.11924	3.21715	2.24264	3.36888	2.4267	2.96686	1.01388	3.51912	2.87978	3.62921
LTB	2.66102	3.15176	4.85621	3.98269	3.50568	3.60988	2.10478	2.96686	5.05827	3.86704	3.07243	3.62921
LTBR	8.80203	7.59922	10.0046	8.21715	7.96511	7.97553	8.07632	7.69089	10.5037	7.9545	7.84721	8.2021
LTF	8.80203	9.32532	11.6696	6.79004	6.75361	6.75494	8.60063	8.81056	10.6156	7.17862	7.32035	8.56467
LTK	4.76056	5.08465	2.75667	4.28754	4.24264	4.7168	4.85966	4.61894	2.82123	4.38161	4.07243	4.83085
LY86	1.43863	1.27729	1.94932	3.70258	3.09064	3.36888	0.104776	1.74447	2.59884	2.64465	2.87978	4.00773
LY9	1.43863	2.86225	2.53428	3.48019	1.92072	2.7168	1.68974	1.74447	3.59884	3.22961	3.53186	2.89225
LY96	3.94113	3.77979	4.64976	4.84942	3.62116	4.15737	3.2747	4.55183	5.01388	4.452	4.15989	3.62921
LYN	8.85648	7.26976	7.18772	9.2854	9.17575	9.13103	7.68974	7.64332	7.88424	9.38836	8.92418	9.27307
MAF	6.88709	5.66961	8.16364	7.0949	6.93194	6.81634	5.85966	5.58577	8.20863	6.62954	6.18095	6.51674
MAGEA1	0.853667	0.692328	1.94932	1.48019	2.72807	1.49441	1.68974	2.48144	2.3358	1.64465	1.65739	0
MAGEA12	0	0.692328	1.94932	3.35466	3.62116	3.49441	2.10478	2.74447	3.47331	2.86704	3.07243	2.89225
MAGEA3	2.85367	2.49968	2.94932	3.80212	2.92072	3.07937	3.80522	3.15951	3.3358	3.86704	3.07243	3.11464
MAGEA4	2.43863	2.01426	1.53428	3.21715	3.50568	2.90945	2.10478	1.74447	2.59884	2.38161	2.87978	3.62921
MAGEB2	1.43863	0	1.53428	3.06515	2.72807	2.90945	0.104776	2.96686	2.82123	3.22961	2.65739	2.30729
MAGEC1	3.55411	3.39277	1.94932	3.21715	3.62116	4.43301	3.2747	4.24697	4.01388	4.05968	4.39436	4.00773
MAGEC2	2.66102	3.15176	3.27125	4.80212	4.62116	4.60988	3.56421	3.74447	3.59884	3.86704	4.15989	4.6996
MAP2K1	9.95038	8.52838	9.75667	10.3162	10.1746	10.1165	8.88285	8.96686	10.0555	10.0037	9.87656	10.1575
MAP2K2	9.64971	8.66099	10.8181	10.3025	10.0108	9.90662	9.12714	9.13392	11.1393	10.0904	9.70905	10.087
MAP2K4	7.01354	5.92115	7.6288	7.47266	7.43642	7.27577	6.54772	6.51706	7.90869	7.46907	6.97932	7.57407
MAP3K1	7.30488	6.29224	7.69751	8.56056	8.39645	8.42515	6.40856	6.2039	7.92676	8.46483	8.09479	8.56938
MAP3K5	9.02609	7.61119	8.99371	10.6112	10.5299	10.1972	8.08777	7.89422	9.23788	10.2789	10.0164	10.4747
MAP3K7	7.87048	6.74761	8.57868	9.02965	9.13017	9.01535	7.28469	7.31938	9.05553	8.77393	8.85379	9.03861
MAP4K2	5.71165	4.86225	6.79481	6.25278	5.72807	5.90945	4.85966	4.80337	6.97966	5.67439	5.59599	5.95114
MAPK1	8.60186	7.39969	9.23472	10.1071	9.80641	9.65764	8.03551	7.78156	9.71778	9.74968	9.69265	9.99379
MAPK11	2.43863	2.27729	3.94932	4.89523	4.31303	4.7168	2.4267	2.15951	5.1838	4.14715	3.87978	4.21418
MAPK14	8.34952	7.45388	9.13667	9.27027	9.20843	9.11402	7.87296	7.83899	9.53744	9.08482	8.86684	9.31572
MAPK3	9.04102	8.04988	8.35871	9.6733	9.39442	9.42515	8.73049	8.55183	8.6863	9.50677	9.23985	9.53851
MAPK8	7.89259	6.94972	8.38811	8.49885	8.44035	8.49816	7.5394	7.07837	8.76876	8.25936	8.21709	8.68233
MAPKAPK2	8.05824	6.80085	8.7175	8.45747	8.19218	8.31459	7.14917	7.18188	9.15853	8.23959	8.14389	8.56467
MARCO	2.43863	3.39277	3.40875	4.28754	4.00818	3.60988	3.4267	3.32943	3.3358	4.05968	3.53186	3.30729
MASP1	3.43863	2.86225	2.53428	3.80212	4.00818	3.7168	3.4267	3.15951	3.92077	3.51912	3.07243	4.55521
MASP2	4.10159	3.15176	3.64976	0.895227	0	1.49441	4.01167	4.24697	4.2618	1.05968	0.0724271	3.11464
MAVS	7.60855	6.16806	8.58956	8.37096	8.35117	8.33571	6.85966	6.18188	8.8436	8.14183	8.15458	8.66484
MBL2	3.02359	1.69233	1.53428	3.59567	2.50568	3.60988	2.68974	1.74447	3.01388	4.14715	4.07243	3.89225
MCAM	3.85367	3.59922	7.54178	6.87251	6.39645	6.4013	3.2747	3.85995	7.99116	5.70354	5.77287	6.51674
MEF2C	2.17559	2.27729	4.34164	3.59567	3.82761	3.23137	3.68974	3.15951	5.10134	3.05968	3.39436	4.21418
MEFV	3.76056	3.15176	2.53428	2.89523	3.24264	3.90945	3.2747	4.0664	4.01388	2.05968	2.39436	2.62921
MERTK	5.76056	4.86225	4.94932	6.04497	5.85145	5.76743	5.46233	5.36896	5.22333	5.7876	5.65739	6.14018
MFGE8	8.09684	7.54408	11.4276	11.0064	10.7184	10.656	7.58859	7.68307	11.9398	10.1992	10.0281	10.3393
MICA	5.60855	4.82161	6.89183	6.84942	6.41257	6.267	5.19224	4.61894	7.56077	6.36346	5.59599	6.43657
MICB	4.55411	3.69233	5.78221	5.59567	5.16864	5.267	4.3527	3.74447	6.22333	5.452	4.39436	5.00773
MIF	10.4358	10.416	11.1937	10.6749	10.5789	10.4515	10.5057	10.8186	11.3465	10.4227	10.1757	10.656
MME	2.43863	3.15176	4.8073	4.14315	4.44428	4.23137	2.68974	2.74447	4.96807	3.86704	4.39436	5.11464
MNX1	2.43863	2.69233	1.53428	3.98269	3.09064	3.81634	1.68974	2.15951	1.59884	2.86704	2.39436	3.30729
MPPED1	3.66102	3.59922	4.75667	3.35466	0.920717	2.7168	3.91213	3.85995	5.10134	2.64465	3.07243	2.30729
MR1	6.17559	5.27729	6.89183	7.68964	7.62116	7.4793	5.4267	5.40744	7.1838	7.27885	7.20171	7.71668
MRC1	2.66102	2.86225	2.27125	3.21715	3.24264	2.90945	3.2747	2.96686	3.1838	3.22961	2.87978	3.47721
MRPS5	8.52962	7.70914	9.17332	9.17831	8.99218	8.82831	8.20806	8.08432	9.63958	9.23211	8.69448	9.21418
MS4A1	2.17559	0	3.40875	1.48019	2.50568	1.49441	1.10478	1.74447	2.3358	2.86704	2.07243	3.11464
MS4A2	3.02359	3.59922	3.53428	3.35466	2.92072	3.07937	2.10478	3.48144	3.1838	3.38161	3.53186	1.89225
MSR1	2.17559	0.692328	2.27125	3.06515	2.72807	3.23137	1.68974	1.15951	4.10134	2.38161	3.24235	3.47721
MST1R	7.3131	6.35054	7.51918	7.94508	8.12529	7.74234	6.74863	6.95392	8.09069	8.04268	7.89261	8.12107
MTMR14	6.94113	6.18418	7.67042	8.04497	8.15912	7.98626	6.61257	6.11371	8.01388	7.9545	7.62702	8.01465
MUC1	12.037	10.6142	10.6823	13.528	13.2455	13.1531	11.1949	11.243	11.0342	13.0402	12.8338	13.3373
MX1	8.04349	7.45388	9.52486	9.87679	9.67727	9.7875	7.71949	7.52583	9.89652	9.84432	9.28675	9.80912
MYD88	7.62845	6.88215	9.28694	8.557	8.46375	8.3399	7.02364	6.95392	9.66493	8.42601	8.21709	8.51186
NCAM1	2.66102	2.27729	3.94932	4.14315	3.72807	2.90945	2.91213	3.61894	2.82123	2.38161	3.07243	4.47721
NCF4	3.43863	1.69233	2.94932	4.75321	3.72807	4.43301	1.68974	1.15951	3.92077	4.14715	3.77287	4.30729
NCR1	2.43863	2.27729	4.34164	4.14315	4.56457	4.07937	3.4267	3.32943	3.1838	4.38161	4.32035	4.62921
NEFL	1.43863	1.27729	3.11924	3.06515	3.50568	4.07937	2.91213	1.15951	3.47331	2.64465	3.53186	3.47721
NFATC1	6.13907	4.49968	5.78221	6.86101	6.38015	6.19485	5.31423	4.85995	5.44014	6.452	6.02662	6.78302
NFATC2	5.46838	4.15176	3.40875	6.49514	6.41257	6.19485	4.91213	4.74447	4.71432	6.39953	6.02662	6.75023
NFATC3	7.40056	6.20012	7.64281	7.76559	7.6142	7.66433	6.8327	6.36896	7.94461	7.62954	7.42998	7.80713
NFATC4	4.55411	4.21589	4.75667	5.84942	5.44428	5.33571	4.19224	3.96686	5.65773	5.81457	5.32035	5.55521
NFKB1	7.20239	6.01426	7.54178	8.57118	8.24715	8.09432	6.12714	6.11371	8.03624	8.22459	7.74485	8.46716
NFKB2	8.66424	7.11018	8.68064	9.24174	8.94308	8.97553	7.37156	7.69089	9.22333	9.03982	8.66114	9.1017
NFKBIA	11.7526	10.4514	11.4447	12.1757	11.6601	11.7744	10.4601	10.5291	11.8831	11.8791	11.2922	12.2354
NLRC5	2.43863	1.69233	4.75667	4.48019	4.44428	4.23137	3.2747	3.74447	5.96807	4.58325	4.59599	3.89225
NLRP3	2.17559	2.49968	2.27125	2.70258	3.09064	2.90945	2.10478	3.48144	4.10134	3.22961	2.65739	3.47721
NOD1	4.66102	3.94026	5.62175	6.14315	5.96511	5.6908	4.10478	3.48144	6.07996	6.05968	5.15989	5.86188
NOD2	6.36146	5.11859	6.03678	7.41093	7.10063	6.7168	5.4267	5.51706	6.61379	7.19924	6.80035	6.78302
NOL7	8.41209	7.69795	9.18054	9.75165	9.56817	9.5569	8.2392	8.43563	9.54915	9.47331	9.18095	9.73145
NOS2A	3.3131	1.69233	1.53428	4.89523	3.38015	4.23137	3.4267	2.48144	3.71432	4.05968	4.07243	4.00773
NOTCH1	6.17559	4.97773	8.05784	6.89523	6.99753	6.59595	5.62834	4.85995	8.77543	6.50263	6.75893	7.2021
NRP1	5.58159	4.27729	9.12674	7.65011	7.42056	7.29315	4.49709	4.68307	9.80504	7.07091	7.33921	7.11464
NT5E	5.66102	4.90178	9.5805	7.31308	6.50568	6.90945	5.14917	5.28879	10.3459	6.86704	6.02662	6.66484
NUBP1	5.89806	5.49968	6.59318	7.0949	6.83958	6.99691	5.91213	5.61894	7.0251	6.77393	6.81389	7.41581
NUP107	7.75453	6.7147	8.05261	8.52458	8.21992	8.30176	7.3994	7.43563	8.38891	8.16821	8.25234	8.50204
OAS3	6.13907	4.49968	7.58594	6.90645	6.56457	6.70386	5.19224	4.48144	8.09602	6.7876	6.42998	6.93664
OSM	4.3131	3.27729	4.85621	4.35466	4.72807	3.99691	4.4267	3.32943	5.22333	5.10408	4.07243	4.76672
PASD1	3.17559	2.27729	1.94932	2.70258	3.50568	2.90945	2.68974	2.74447	2.82123	3.51912	3.07243	3.62921
PAX5	3.55411	2.69233	1.94932	4.14315	2.50568	4.30176	2.4267	3.61894	4.01388	4.22961	4.07243	3.62921
PBK	4.60855	4.21589	5.27125	3.80212	4.44428	3.23137	3.91213	4.61894	5.47331	3.86704	5.32035	4.6996
PDCD1	0	0.692328	1.53428	1.89523	2.24264	2.90945	1.10478	2.15951	2.59884	2.38161	1.07243	1.89225
PDCD1LG2	2.66102	1.69233	6.40875	5.32149	3.72807	4.43301	0.104776	0	7.25228	4.14715	3.53186	4.55521
PDGFC	5.83095	4.44722	8.81041	8.42661	8.33434	8.049	5.59663	4.9144	9.13541	8.2885	8.05542	8.35168
PDGFRB	3.85367	2.49968	3.11924	3.59567	3.72807	3.36888	3.2747	1.74447	3.59884	4.22961	3.24235	3.76672
PECAM1	4.3131	4.27729	4.11924	4.80212	5.09064	4.60988	4.10478	4.48144	4.3358	4.64465	4.15989	4.30729
PIK3CD	6.68656	5.69233	6.69079	6.63669	6.56457	6.89813	6.2946	5.48144	7.43173	6.74618	6.07243	7.15278
PIK3CG	2.43863	0	1.94932	2.89523	1.50568	3.49441	3.10478	2.15951	2.59884	3.22961	3.39436	2.62921
PIN1	7.90895	7.61119	7.7631	8.46887	8.16864	8.36888	8.116	7.96041	8.1224	8.51501	8.10033	8.72935
PLA2G1B	3.55411	3.49968	3.27125	4.59567	3.62116	4.15737	3.56421	3.74447	3.01388	4.38161	3.87978	4.6996
PLA2G6	5.66102	4.77979	4.75667	6.06515	6.05	5.95384	5.23406	5.0664	5.71432	5.94233	6.11682	6.35168
PLAU	12.1913	10.6216	12.9579	13.2218	12.9553	12.7486	10.7441	10.7006	13.9722	12.8868	12.412	12.6527
PLAUR	9.42731	7.27729	9.18054	8.93415	8.41657	8.46019	7.7772	7.63524	10.0011	8.46907	7.99129	8.6382
PMCH	0.853667	1.69233	1.94932	3.48019	3.92072	3.7168	1.10478	1.74447	1.59884	2.64465	2.07243	2.30729
PNMA1	8.40826	7.55651	7.62175	8.80812	8.39645	8.64076	8.13268	7.76684	7.80829	8.67439	8.3156	9.14649
POLR2A	8.38505	7.24692	9.50965	9.22614	9.07553	9.1042	7.5394	7.40744	9.98254	8.87346	8.91792	9.11464
POU2AF1	0	3.49968	3.11924	5.87251	5.56457	5.07937	2.10478	3.61894	2.59884	5.99042	5.39436	4.83085
POU2F2	3.55411	3.01426	6.19725	5.82596	5.62116	5.52416	3.10478	2.74447	7.01388	4.86704	4.53186	5.43657
PPARG	3.55411	2.49968	3.85621	4.28754	4.7787	4.5533	4.01167	4.0664	4.53744	4.76012	4.15989	4.6996
PPBP	0.853667	2.01426	7.10919	4.80212	4.92072	4.49441	2.4267	2.48144	7.54526	4.452	4.15989	4.6996
PPIA	6.96219	6.27729	8.54923	8.86964	8.7849	8.46403	6.62834	6.53455	8.81154	8.51501	8.28188	8.64268
PRAME	2.66102	2.01426	1.94932	3.70258	2.92072	2.7168	1.68974	2.96686	2.3358	3.05968	1.07243	2.89225
PRF1	1.43863	2.01426	2.75667	3.21715	1.92072	2.49441	1.10478	2.74447	2.59884	2.38161	2.07243	3.11464
PRG2	4.17559	3.69233	3.40875	5.25278	4.31303	5.15737	3.4267	4.0664	4.87186	5.01388	4.82731	4.83085
PRKCD	8.21122	6.90178	7.54923	8.71221	8.59667	8.83129	7.43569	7.34933	8.06372	8.65214	8.50288	8.97971
PRKCE	4.76056	3.94026	4.94932	3.89523	4.00818	4.07937	4.56421	4.48144	4.87186	3.76012	3.53186	4.11464
PRM1	2.43863	1.69233	2.53428	2.21715	2.92072	1.90945	2.10478	2.15951	2.01388	2.05968	3.07243	2.89225
PRPF38A	8.16655	7.40657	8.17814	8.99851	8.75992	8.5605	7.79128	7.57736	8.60259	8.83117	8.66862	9.01809
PSEN1	9.08008	8.06302	9.65668	9.79458	9.61246	9.46978	8.2797	8.24697	10.1975	9.42819	9.32509	9.62921
PSEN2	6.17559	5.24692	7.14899	6.12405	6.11054	6.03873	5.80522	5.51706	7.67921	6.10408	5.56428	6.00773
PSMB10	8.07284	8.19217	8.15389	9.28754	9.26501	9.32096	8.16006	8.45872	8.24269	9.39284	9.02371	9.58574
PSMB7	10.3121	9.70635	11.1835	11.1514	11.0207	10.8622	10.1601	10.1354	11.5281	11.0044	10.7036	11.1691
PSMB8	9.65618	9.32168	10.2301	10.6634	10.5225	10.5075	9.42896	9.63321	10.5217	10.5354	10.2486	10.6888
PSMB9	8.23737	7.68668	8.72411	9.42075	9.13504	9.26038	8.01767	8.34438	8.89957	9.09035	8.74485	9.4872
PSMD7	9.54017	8.70076	10.3244	10.4412	10.2234	10.2348	9.19489	9.15951	10.6378	10.176	10.0179	10.3961
PTGDR2	2.17559	2.01426	0	1.89523	2.72807	3.7168	2.4267	2.48144	2.59884	3.38161	3.24235	2.62921
PTGS2	9.2178	7.72023	10.3427	10.5712	9.89943	10.0193	7.78426	8.14819	11.8228	10.0398	9.50288	10.0705
PTPRC	2.85367	3.01426	3.11924	3.06515	3.24264	3.23137	1.68974	2.74447	3.71432	2.64465	2.87978	3.62921
PVR	6.60855	5.47369	8.89769	8.00375	7.8865	7.88673	6.14917	6.0664	9.82926	7.91143	7.31083	8.27307
PYCARD	6.10159	5.99611	6.73068	6.46508	6.33011	6.35239	6.08206	6.13679	6.80829	6.24951	6.04971	6.49711
RAG1	3.17559	2.69233	5.23472	4.06515	4.38015	3.81634	3.10478	1.15951	5.92077	3.86704	3.97932	3.76672
REL	7.30488	5.97773	6.21611	8.65345	8.62462	8.2493	6.62834	6.36896	6.94461	8.57932	8.22217	8.53611
RELA	7.11105	5.52522	6.90352	7.86677	7.88072	7.62369	6.17087	6.2039	7.5913	7.55154	7.26225	7.78302
RELB	6.79618	5.33618	6.90352	7.94508	7.38015	7.31884	5.96276	6.36896	7.74858	7.78078	7.19137	7.4872
REPS1	8.76356	8.51888	9.06566	9.81707	9.70699	9.62197	8.44907	8.84601	9.38456	9.93005	9.47331	9.99379
RIPK2	6.89806	5.73672	8.16849	8.4305	8.18281	8.06932	6.17087	6.24697	8.53351	8.19924	7.82731	8.27883
ROPN1	2.43863	1.69233	3.40875	3.89523	3.72807	3.49441	2.4267	2.74447	3.59884	4.14715	3.65739	4.11464
RORA	7.64157	6.13527	5.47288	7.95592	8.01347	7.68423	6.98742	6.48144	5.59884	8.18897	7.77287	7.92934
RORC	7.19352	6.23149	4.11924	7.41093	7.1781	7.03873	6.79128	6.96686	3.82123	7.14715	7.26225	7.2498
RPS6	14.1207	13.3702	13.8595	14.5299	14.5719	14.1817	13.7783	13.914	14.0413	14.4837	14.3065	14.4771
RRAD	9.13444	8.62897	6.21611	9.43632	9.10311	9.51492	8.86965	9.05735	7.21355	9.40176	9.26472	9.81111
RUNX1	7.97261	6.84208	8.50391	8.86964	8.64182	8.52047	7.3809	7.31938	8.92077	8.52729	8.51951	8.86188
RUNX3	3.02359	2.69233	6.03678	5.38708	5.47531	5.46403	2.91213	2.48144	6.31766	5.30761	5.20171	4.89225
S100A12	2.43863	1.27729	3.85621	4.80212	5.31303	4.90945	3.10478	2.48144	3.1838	5.01388	4.32035	4.6996
S100A7	5.49752	5.97773	8.79167	8.23062	7.7409	7.83426	5.23406	5.2039	8.16362	8.1365	7.42998	6.78302
S100A8	5.7844	7.28479	8.58594	9.35875	9.33223	9.06426	6.44463	6.51706	8.0195	9.89731	8.96117	8.77489
S100B	1.43863	1.69233	2.27125	2.21715	1.92072	1.90945	2.10478	1.74447	2.01388	1.05968	0.0724271	1.89225
SAA1	12.5146	12.4096	16.0311	15.9942	15.471	15.8724	11.9045	11.9421	16.2213	15.1111	15.0811	15.4209
SAP130	7.25455	5.88215	7.9151	7.87822	8.07553	7.89244	6.54772	5.80337	8.29928	7.66701	7.70178	8.06217
SBNO2	8.45358	6.90178	8.03147	8.50256	8.3216	8.17154	7.16006	7.56039	8.6505	8.38611	8.17046	8.43141
SDHA	8.21999	7.00521	7.81351	8.50994	8.42454	8.28448	7.76299	7.65935	8.1483	8.36346	7.99129	8.45194
SELE	1.43863	1.69233	1.53428	4.28754	3.24264	2.90945	1.10478	3.74447	3.01388	3.22961	2.39436	3.76672
SELL	1.85367	2.01426	0.94932	3.06515	3.38015	3.07937	1.68974	2.15951	1.59884	3.22961	2.07243	4.00773
SELPLG	5.63503	5.11859	2.75667	5.28754	4.62116	5.23137	5.8327	5.74447	4.10134	5.26914	4.97932	5.66484
SEMG1	3.02359	3.27729	3.53428	4.21715	3.72807	4.15737	2.10478	2.96686	3.47331	4.14715	4.59599	4.11464
SERPINB2	10.7325	9.94381	11.7055	10.8014	11.3402	10.9144	10.2041	10.3444	12.4291	11.0597	10.8029	10.9025
SERPING1	6.06312	5.57497	7.34164	8.57118	8.38832	8.267	4.96276	5.58577	7.97388	7.67439	7.61159	8.47219
SF3A3	6.99322	6.15176	8.35871	8.24837	8.00818	8.06426	6.65937	6.78887	8.83724	7.79439	7.71628	8.35714
SH2B2	4.3131	3.59922	4.64976	4.98269	4.56457	5.07937	4.01167	3.74447	5.3358	4.38161	5.20171	4.47721
SH2D1A	1.85367	0	0	3.21715	3.09064	1.90945	1.68974	1.74447	3.01388	2.86704	1.07243	2.62921
SH2D1B	2.17559	2.86225	4.11924	5.50994	4.7787	4.60988	2.68974	3.32943	3.59884	4.96657	4.07243	4.62921
SIGIRR	7.95695	7.19217	6.81968	7.61633	7.37193	7.65091	7.43569	7.4169	7.06916	7.69631	7.34855	7.83867
SIGLEC1	1.85367	2.86225	2.94932	3.06515	2.72807	3.07937	1.68974	2.48144	3.1838	2.38161	1.65739	1.89225
SLAMF1	2.17559	2.49968	2.27125	2.70258	2.24264	2.23137	1.68974	1.74447	2.01388	2.05968	2.39436	2.62921
SLAMF6	2.43863	2.49968	2.27125	3.80212	2.92072	2.90945	2.10478	1.74447	2.01388	3.38161	2.65739	3.30729
SLAMF7	3.55411	2.49968	6.11924	4.84942	4.24264	3.99691	3.2747	3.32943	6.40619	3.64465	3.87978	4.11464
SLC11A1	3.55411	4.39277	4.64976	5.32149	4.72807	5.46403	3.80522	3.32943	5.14316	5.05968	4.82731	5.26148
SMAD2	9.22871	8.10172	9.45711	10.0689	9.93613	9.83574	8.68221	8.69478	9.87961	9.81457	9.55826	9.9744
SMAD3	10.3485	8.34696	10.42	11.0545	10.8625	10.936	8.92496	8.97329	11.2612	10.7808	10.6261	11.0647
SMPD3	4.76056	3.86225	3.27125	5.53908	5.16864	5.15737	4.85966	3.96686	2.01388	5.67439	4.97932	5.06217
SOCS1	4.10159	2.49968	5.73068	5.87251	5.20612	5.267	3.2747	2.96686	5.79524	5.10408	4.77287	5.55521
SPA17	11.4993	11.3902	7.30687	11.8029	11.3605	11.7639	11.657	11.6943	7.40619	12.0175	11.5552	12.1171
SPACA3	4.24598	3.49968	2.94932	3.06515	3.72807	3.7168	4.01167	4.32943	3.92077	3.64465	2.87978	3.47721
SPANXB1	2.43863	0	1.94932	2.70258	2.92072	2.7168	2.10478	0.159509	3.01388	2.05968	2.39436	2.30729
SPINK5	7.41591	6.53782	5.50391	9.63838	9.55915	8.51307	7.30445	6.90098	4.96807	9.38836	9.36705	8.55521
SPN	0.853667	2.49968	0.94932	2.70258	1.92072	2.7168	2.4267	0	2.01388	0.0596838	1.65739	1.30729
SPO11	3.85367	3.15176	4.94932	1.89523	3.38015	2.49441	3.80522	3.32943	5.40619	1.05968	1.07243	2.62921
SPP1	3.94113	4.01426	5.47288	3.89523	4.50568	4.15737	2.91213	4.0664	5.3358	3.96657	4.15989	4.47721
SSX1	1.43863	2.01426	2.53428	3.80212	2.92072	2.90945	2.68974	3.32943	2.3358	2.64465	2.87978	3.30729
SSX4	0.853667	0	2.27125	2.70258	0.920717	3.36888	1.10478	0.159509	2.3358	2.38161	2.87978	3.47721
ST6GAL1	10.3928	8.89445	9.1016	11.4387	11.3934	11.04	9.59462	9.2256	9.1224	11.1143	11.0745	11.1259
STAT1	8.52962	7.59319	9.72081	10.05	9.8647	9.69244	8.19753	7.69089	10.0813	9.88464	9.40334	10.0521
STAT2	8.00848	7.10172	9.50391	9.54089	9.45405	9.16683	7.34318	7.40744	9.90869	9.30524	8.88621	9.49711
STAT3	10.9305	9.73125	11.0374	11.9141	11.681	11.5117	10.2002	9.94578	11.3142	11.6577	11.3693	11.859
STAT4	3.02359	3.94026	5.99371	7.35466	6.60722	6.94287	4.01167	3.32943	6.10134	6.55154	5.80035	6.55521
STAT5B	6.15745	5.15176	6.48848	7.46508	7.37193	7.30176	5.59663	5.40744	7.06916	7.27885	7.07243	7.3841
STAT6	9.02359	8.15585	8.53052	9.73128	9.7787	9.57478	8.41312	8.27845	8.96224	9.54752	9.45181	9.76672
SYCP1	2.43863	3.59922	3.64976	3.98269	4.09064	4.49441	3.56421	3.32943	3.82123	4.70354	3.65739	4.62921
SYK	7.07284	6.44722	7.02614	7.73443	7.4521	7.33571	6.80522	6.6673	7.42327	7.51912	7.34855	7.78302
SYT17	3.3131	2.01426	4.47288	5.10468	4.7787	4.76743	3.10478	3.32943	4.1838	4.76012	4.39436	4.95114
TAB1	6.77253	5.66961	7.12923	6.53908	7.00818	6.50936	6.2946	6.2256	7.47331	6.80115	6.41228	7.14018
TAL1	2.17559	2.86225	0	1.89523	3.09064	1.90945	2.10478	1.74447	0.0138753	2.64465	1.65739	3.62921
TANK	9.49752	8.53153	10.1996	10.0614	9.788	9.75807	9.01767	9.08729	10.7143	9.93005	9.53595	10.0738
TAP1	6.26306	5.55031	8.02078	7.88391	7.50568	7.671	5.85966	6.09025	8.6505	7.60658	7.14924	7.69099
TAP2	6.90895	6.30704	8.93516	7.57471	7.59314	7.68423	6.37156	6.69867	9.51372	7.56748	7.46474	7.77489
TAPBP	9.53842	8.26218	10.5914	10.7733	10.6107	10.6125	8.72683	8.53455	10.9527	10.4488	10.2081	10.619
TARP	3.3131	2.86225	3.27125	4.28754	4.31303	4.15737	3.10478	2.15951	2.59884	3.86704	4.07243	4.30729
TBK1	7.00341	5.94026	7.37558	7.98269	7.74727	7.77981	6.2946	6.11371	7.70038	7.69631	7.38531	7.73355
TBP	6.90895	6.13527	7.90352	7.86101	7.81553	7.6168	6.44463	6.51706	8.41902	7.51912	7.58022	8.02153
TBX21	2.66102	3.27729	3.27125	4.65011	5.24264	4.23137	3.68974	3.61894	3.3358	4.452	4.59599	4.00773
TCF7	6.55411	5.57497	6.35871	7.02451	6.8865	6.59595	6.2747	5.44491	6.61379	6.73211	6.32035	6.6996
TFE3	4.60855	3.01426	5.85621	5.80212	5.6756	5.58187	4.62834	4.32943	6.10134	5.86704	5.68714	6.30729
TFEB	5.27993	4.49968	6.47288	6.68964	6.44428	6.13826	5.05897	4.32943	6.75534	6.50263	6.15989	6.64714
TFRC	9.68022	8.5029	9.34164	9.74698	9.55734	9.67597	8.86633	9.16513	9.89957	9.65774	9.75893	9.96371
TGFB1	8.27573	6.69233	9.14161	9.18525	9.34908	8.92347	6.88614	7.01749	9.47126	9.04553	9.15989	8.83085
TGFB2	6.88709	6.10172	11.2376	9.80961	9.51877	9.36888	6.56421	6.34933	11.9538	9.18381	8.99129	9.5143
THBD	7.12979	5.90178	8.4768	6.35466	6.27827	5.4013	6.05897	4.68307	9.03347	5.48595	6.07243	5.95114
THBS1	7.49029	6.77979	12.9343	10.5508	9.96101	10.1128	6.85966	6.78887	13.9622	9.79439	9.02079	10.2673
THY1	3.76056	3.39277	4.90352	5.35466	4.92072	4.7168	3.91213	4.15951	4.53744	4.14715	4.07243	5.06217
TICAM1	8.33345	6.53782	7.87413	7.72178	7.34698	7.64415	6.81902	6.75942	8.58752	7.81457	7.42998	7.84645
TICAM2	4.3131	3.49968	6.27125	6.06515	6.41257	6.2493	4.4267	3.48144	6.22333	5.94233	6.04971	5.79914
TIGIT	3.66102	3.39277	3.85621	4.98269	4.56457	4.49441	3.4267	3.15951	4.2618	4.76012	4.65739	5.47721
TIRAP	4.02359	2.27729	4.99371	5.14315	5.20612	5.03873	4.3527	3.32943	5.1838	4.91766	4.93041	5.43657
TLK2	7.74241	6.65811	8.19725	8.54628	8.34698	8.1042	7.31423	7.2256	8.49769	8.34509	8.07805	8.44171
TLR1	7.49752	6.40657	6.50391	7.29611	6.87491	7.27577	6.8327	6.69867	6.67209	7.36346	7.22217	7.4872
TLR10	3.66102	3.69233	3.85621	3.70258	4.16864	3.99691	3.80522	4.24697	4.59884	3.76012	3.24235	4.39475
TLR2	7.7903	6.42025	9.06306	8.07514	7.88072	7.58187	6.40856	6.6673	9.67209	7.6596	7.49869	7.70817
TLR3	6.85367	5.69233	7.75667	9.2373	9.0002	9.02839	6.47982	6.24697	7.82766	8.74268	8.64607	8.93664
TLR4	4.24598	3.15176	5.64976	5.56765	5.6756	5.43301	1.68974	2.74447	6.2618	5.30761	5.49869	5.95114
TLR5	5.66102	4.59922	6.44117	6.33817	5.72807	5.7168	4.96276	5.40744	6.53744	5.89257	5.93041	6.30729
TLR6	3.66102	3.94026	4.75667	5.56765	5.50568	5.03873	3.68974	3.48144	4.59884	5.94233	4.87978	5.79914
TLR7	2.66102	2.01426	2.53428	3.48019	2.92072	3.36888	2.4267	2.74447	3.1838	3.51912	3.07243	2.89225
TLR8	3.17559	2.69233	2.27125	3.06515	3.62116	2.90945	2.4267	3.15951	2.82123	4.05968	2.39436	3.30729
TLR9	2.66102	2.49968	1.53428	3.70258	3.72807	3.49441	1.10478	0	2.59884	3.38161	3.24235	3.30729
TMEFF2	2.43863	3.69233	3.75667	3.89523	4.72807	3.99691	2.91213	3.74447	3.47331	4.05968	4.32035	4.21418
TMUB2	6.52609	5.77979	7.9151	7.0949	7.13017	6.88673	6.31423	5.96686	8.34927	7.1365	7.17046	7.44684
TNF	4.02359	3.39277	6.27125	5.53908	5.34698	5.1189	1.68974	1.74447	7.28066	5.70354	4.53186	5.79914
TNFAIP3	9.68656	8.19615	9.16849	9.95997	9.43839	9.65091	8.5683	8.30417	10.297	9.81123	9.19655	10.2527
TNFRSF10B	7.69287	6.33618	9.06306	7.77787	7.50568	7.41724	6.84624	6.87375	9.71778	7.48595	7.06111	7.69099
TNFRSF10C	5.83095	5.42025	8.3964	7.37904	7.44428	7.23137	5.23406	5.01749	8.61379	7.0022	6.93041	7.2021
TNFRSF11A	6.3294	4.73672	5.59318	7.82596	7.84553	7.65764	5.49709	5.11371	4.92077	7.17862	7.19137	7.62921
TNFRSF11B	1.85367	2.86225	3.53428	2.48019	2.24264	0	3.2747	2.48144	4.01388	2.64465	3.65739	2.89225
TNFRSF12A	7.461	7.24692	9.70254	7.10468	6.7409	6.84018	7.28469	7.45413	10.3324	6.90517	6.58022	6.99379
TNFRSF13B	2.43863	0.692328	0.94932	3.35466	3.09064	2.90945	2.4267	0.159509	1.59884	1.64465	3.39436	3.11464
TNFRSF13C	1.85367	2.01426	2.53428	4.65011	4.24264	3.81634	0.104776	1.74447	2.01388	3.86704	3.24235	4.00773
TNFRSF14	7.66102	7.01426	8.04735	9.04243	8.90086	8.91787	7.2747	7.50824	8.138	8.92696	8.62317	8.95834
TNFRSF17	3.02359	2.27729	2.27125	4.48019	3.38015	4.07937	1.68974	2.74447	3.1838	3.96657	4.24235	3.47721
TNFRSF18	4.24598	3.49968	3.85621	4.93962	4.7787	4.7168	3.91213	3.74447	4.87186	4.64465	4.46474	5.00773
TNFRSF1A	9.08489	7.94499	10.3156	9.67495	9.54094	9.5551	8.3994	8.24166	10.7679	9.43255	9.32981	9.68015
TNFRSF1B	3.43863	3.49968	3.94932	4.65011	5.13017	5.03873	3.4267	3.32943	4.01388	4.81457	4.71628	5.21418
TNFRSF4	2.43863	2.01426	0.94932	3.59567	3.72807	3.60988	1.68974	1.15951	0.0138753	3.76012	2.65739	3.11464
TNFRSF8	3.02359	1.69233	3.94932	4.06515	3.72807	2.90945	2.10478	2.96686	2.82123	3.76012	3.39436	4.39475
TNFRSF9	2.43863	0.692328	3.40875	1.89523	1.92072	3.60988	2.68974	1.74447	4.40619	2.86704	2.65739	3.11464
TNFSF10	11.0066	10.0299	12.1382	11.3516	11.2393	11.134	10.313	10.369	12.3122	10.8353	10.6695	11.1598
TNFSF11	3.3131	2.86225	4.34164	4.89523	5.47531	4.36888	3.56421	3.61894	5.05827	4.452	4.82731	4.55521
TNFSF12	4.98295	3.27729	6.03678	5.41879	5.00818	5.46403	4.85966	4.55183	6.58373	4.81457	5.02662	5.39475
TNFSF13	5.46838	4.69233	6.53428	7.29611	7.14954	7.27577	5.05897	5.01749	6.85937	7.12577	6.85379	7.42623
TNFSF13B	2.43863	2.01426	4.64976	4.84942	4.92072	4.90945	3.10478	2.74447	4.10134	4.76012	4.53186	4.83085
TNFSF14	3.3131	0.692328	6.67724	5.06515	4.96511	4.5533	2.10478	1.74447	6.64323	4.91766	4.15989	5.62921
TNFSF15	4.71165	3.49968	5.94932	4.21715	4.38015	4.76743	3.56421	4.32943	5.71432	5.14715	3.87978	5.00773
TNFSF18	1.43863	0.692328	0	1.48019	2.72807	2.49441	1.10478	0.159509	1.59884	2.05968	2.39436	3.11464
TNFSF4	3.43863	3.27729	3.85621	4.65011	4.96511	4.7168	3.2747	3.96686	5.14316	4.91766	4.77287	5.43657
TNFSF8	2.85367	2.49968	3.40875	4.06515	4.09064	4.43301	3.4267	3.48144	3.3358	3.38161	3.65739	4.00773
TOLLIP	7.93048	6.88215	9.28694	8.94508	9.03966	8.76119	7.4711	7.2256	9.85465	8.52321	8.58418	8.97971
TP53	7.87048	6.73672	9.43314	9.26155	9.2449	8.87811	7.22372	7.32943	9.76374	8.78078	8.61159	9.22317
TPSAB1	0.853667	0	3.11924	3.35466	1.92072	3.07937	1.10478	2.96686	3.1838	3.05968	3.07243	3.76672
TPTE	2.85367	3.27729	3.27125	4.59567	4.24264	3.90945	3.10478	3.85995	2.82123	4.70354	4.32035	4.83085
TRAF2	6.94113	6.04988	7.9151	7.82596	7.64182	7.64415	6.68974	6.49936	8.22333	7.67439	7.44747	8.04875
TRAF3	7.58159	6.27729	8.04735	8.35466	7.98681	8.19485	7.08206	6.97969	8.60259	8.12577	7.84061	8.58341
TRAF6	6.00341	5.21589	7.10919	6.55344	6.72807	6.65091	4.96276	4.32943	7.40619	6.32647	6.30125	6.89225
TREM1	5.10159	4.21589	4.90352	5.98269	5.50568	4.81634	4.2747	4.40744	5.05827	4.96657	4.93041	4.11464
TREM2	3.17559	1.69233	5.73068	6.33817	6.09064	6.03873	2.68974	3.48144	5.6863	5.84104	5.15989	5.62921
TRIM39	6.00341	4.86225	5.88006	6.27027	5.94308	6.07937	4.96276	5.11371	6.31766	6.10408	5.59599	6.35168
TTK	5.55411	4.77979	3.85621	5.28754	5.20612	4.95384	4.68974	5.61894	3.01388	4.86704	5.46474	5.89225
TUBB	9.5083	8.31438	11.0174	9.93552	9.8125	9.60119	8.66702	8.78522	11.597	9.50055	9.40558	9.92934
TXK	2.66102	0	2.94932	3.80212	3.92072	2.49441	1.10478	2.15951	3.1838	3.05968	3.07243	3.62921
TXNIP	8.74241	8.25457	10.7372	11.0354	11.0558	10.7248	8.75941	8.32442	11.397	10.4095	10.4626	10.8367
TYK2	7.56103	6.52522	7.88006	8.57822	8.44035	8.24484	7.07056	6.96686	8.71432	8.22459	8.14389	8.26729
UBC	15.0356	14.1536	14.641	15.8629	15.6559	15.4879	14.6607	14.6699	15.0944	15.7518	15.4146	15.7033
ULBP2	5.24598	4.21589	8.66013	7.68964	7.52805	7.3273	5.53104	4.96686	9.32902	7.23959	6.70178	7.14018
USP39	7.519	6.56269	7.71087	7.86101	7.99753	7.76119	6.93767	6.6673	8.09069	7.64465	7.61932	8.06217
USP9Y	5.10159	4.44722	5.83196	4.70258	4.62116	4.49441	4.3527	3.96686	6.29928	4.91766	4.07243	5.26148
VCAM1	1.85367	2.49968	7.73722	4.80212	4.31303	4.5533	1.10478	2.15951	7.77543	3.38161	3.39436	4.21418
VEGFA	11.6976	9.86476	9.15144	11.6472	11.3017	11.1844	10.2859	10.2403	10.0026	11.5872	11.1459	11.656
VEGFC	5.3131	5.11859	8.74374	6.80212	6.63496	6.41724	5.14917	5.01749	9.20863	6.452	6.00316	6.99379
XCL2	1.85367	1.69233	1.94932	3.21715	2.72807	2.90945	1.10478	0.159509	1.59884	3.22961	3.07243	2.62921
XCR1	2.43863	2.01426	3.53428	3.21715	3.92072	4.23137	2.10478	2.74447	3.92077	3.86704	3.24235	3.76672
YTHDF2	8.66745	7.41343	9.36928	9.52458	9.23133	9.29315	7.96896	7.7064	9.80504	9.30998	9.01494	9.7188
ZAP70	3.17559	3.15176	3.40875	3.80212	4.09064	3.81634	4.3527	3.15951	3.47331	3.64465	3.39436	3.62921
ZC3H14	7.58159	6.82161	8.42505	8.46887	8.14472	8.02839	7.3994	7.0664	8.73497	8.04837	7.73776	8.45703
ZKSCAN5	4.02359	3.27729	5.30687	4.84942	5.16864	4.5533	4.01167	4.0664	5.96807	5.22961	4.39436	5.16527
ZNF143	8.04349	6.73672	7.6288	7.97204	7.90371	7.99691	7.3994	7.32943	8.1483	7.92387	7.87978	8.27307
ZNF205	4.98295	4.01426	5.53428	5.02451	5.72807	4.90945	4.3527	4.0664	5.87186	5.18897	5.02662	5.51674
ZNF346	4.10159	4.44722	4.90352	5.41879	5.27827	5.5533	4.01167	3.61894	5.14316	5.41724	4.82731	5.59269
